# Supplementary material for: Virus and Virus-like Pathogens in the Grapevine Virus Collection of Croatian Autochthonous Grapevine Cultivars
Source: Plants (Basel). 2022 May 31;11(11):1485. doi: 10.3390/plants11111485 (PMC9182833; doi:10.3390/plants11111485)
Supplement: Supplementary file 1 [file plants-11-01485-s001.zip]

Archive with 3 entries (3 files):
- Supplementary Figure S1.pdf
- Supplementary Table S1.xls
- Supplementary Table S2_R1_DV.xlsx
