# Supplementary material for: Virus and Virus-like Pathogens in the Grapevine Virus Collection of Croatian Autochthonous Grapevine Cultivars
Source: Plants (Basel). 2022 May 31;11(11):1485. doi: 10.3390/plants11111485 (PMC9182833; doi:10.3390/plants11111485)
Supplement: Supplementary file 1 [file plants-11-01485-s001.zip › Supplementary Table S1.xls]

## Sheet: ELISA 8 viruses
Supplementary Table S1. List of eight grapevine viruses determined by ELISA in grapevine accessions from grapevine virus collection
grey background - grapevine accession lost as determined in 2021
Grapevine accession	ArMV	GFLV	GFkV	GLRaV-1	GLRaV-2	GLRaV-3	GVA	GVB	Location of origin	No. of viruses
Babica 104				+		+	+		Kaštela 1	3
Babica 105				+		+			Kaštela 1	2
Babica 106				+		+	+		Kaštela 1	3
Babica 108	+	+	+	+		+	+		Kaštela 1	6
Babica 109	+	+		+		+	+		Kaštela 1	5
Babica 110				+		+			Kaštela 1	2
Babica 115			+	+	+	+			Kaštela 1	4
Babica 116				+		+			Kaštela 1	2
Babica 122				+		+	+		Kaštela 2	3
Babica 123		+		+		+	+		Kaštela 2	4
Babica 132				+		+	+		Kaštela 2	3
Babica 133				+		+	+		Kaštela 2	3
Babica 135				+		+	+		Kaštela 2	3
Babica 136		+		+		+	+		Kaštela 2	4
Babica 138	+	+		+		+	+		Kaštela 2	5
Babica 144				+		+	+		Kaštela 2	3
Babica 148	+	+		+		+	+		Kaštela 2	5
Babica 153			+	+		+	+		Kaštela 2	4
Babica 158		+	+	+		+	+		Kaštela 2	5
Babica 170		+	+	+		+			Kaštela 2	4
Babica 171				+		+	+		Kaštela 2	3
Babica 173			+	+		+	+		Kaštela 2	4
Babica 179				+		+	+		Kaštela 2	3
Babica 180		+		+		+	+		Kaštela 2	4
Babica 184				+		+	+		Kaštela 3	3
Babica 186			+	+		+			Kaštela 3	3
Babica 189				+		+	+		Kaštela 3	3
Babica 191				+		+			Kaštela 3	2
Babić 002			+			+			Primošten 1	2
Babić 009			+		+	+	+		Primošten 1	4
Babić 010					+	+			Primošten 1	2
Babić 015			+			+	+		Primošten 1	3
Babić 018						+	+		Primošten 1	2
Babić 019					+	+	+		Primošten 1	3
Babić 029						+	+		Primošten 1	2
Babić 030						+	+		Primošten 1	2
Babić 034					+	+			Primošten 1	2
Babić 035						+	+		Primošten 1	2
Babić 038					+	+	+		Primošten 1	3
Babić 039				+	+	+	+		Primošten 1	4
Babić 045					+	+	+		Primošten 1	3
Babić 046						+	+		Primošten 2	2
Babić 047			+			+	+		Primošten 2	3
Babić 049			+			+	+		Primošten 2	3
Babić 050			+			+	+		Primošten 2	3
Babić 051					+	+	+	+	Primošten 2	4
Babić 052						+	+		Primošten 3	2
Babić 054						+	+	+	Primošten 3	3
Babić 055					+	+	+		Primošten 3	3
Babić 056			+			+	+		Primošten 3	3
Babić 057			+		+	+	+		Primošten 3	4
Babić 058					+	+	+		Primošten 3	3
Babić 059						+	+		Primošten 3	2
Babić 061					+	+	+		Primošten 3	3
Babić 063			+			+	+	+	Primošten 3	4
Babić 065			+			+	+		Primošten 4	3
Babić 067						+	+		Primošten 4	2
Babić 068			+		+	+	+		Primošten 4	4
Babić 071	+	+				+	+		Primošten 4	4
Babić 072					+	+	+		Primošten 4	3
Babić 073			+			+	+		Primošten 4	3
Babić 074			+		+	+	+		Primošten 4	4
Babić 075			+			+	+		Primošten 4	3
Babić 076						+	+		Primošten 4	2
Babić 077	+	+			+	+	+		Primošten 4	5
Babić 080			+			+	+		Primošten 4	3
Babić 081					+	+	+		Primošten 4	3
Babić 084		+				+	+		Primošten 4	3
Babić 106					+	+			Primošten 1	2
Babić 110						+			Primošten 1	1
Babić 112					+	+			Primošten 2	2
Babić 113						+			Primošten 2	1
Dobričić 003		+				+			Šolta 1	2
Dobričić 005		+				+			Šolta 1	2
Dobričić 008		+		+		+			Šolta 1	3
Dobričić 016						+			Šolta 2	1
Dobričić 017						+			Šolta 2	1
Dobričić 018						+			Šolta 2	1
Dobričić 020				+		+			Šolta 2	2
Dobričić 021		+				+			Šolta 2	2
Dobričić 024		+	+			+			Šolta 2	3
Dobričić 026						+			Šolta 3	1
Dobričić 030				+		+			Šolta 3	2
Dobričić 034			+			+			Šolta 3	2
Dobričić 038		+		+		+			Šolta 3	3
Dobričić 040						+			Šolta 4	1
Dobričić 041						+			Šolta 4	1
Dobričić 042		+			+	+			Šolta 4	3
Dobričić 043		+		+		+	+		Šolta 4	4
Dobričić 101				+		+	+	+	Kaštela 3	4
Dobričić 102				+	+	+	+	+	Kaštela 3	5
Dobričić 103						+	+		Kaštela 3	2
Glavinuša 102				+		+	+		Kaštela 4	3
Glavinuša 103				+		+	+		Kaštela 4	3
Glavinuša 104				+	+	+	+		Kaštela 4	4
Glavinuša 107				+		+	+		Kaštela 4	3
Glavinuša 110				+	+	+	+		Kaštela 4	4
Glavinuša 112						+	+		Kaštela 4	2
Glavinuša 113				+		+	+		Kaštela 4	3
Grk 003						+			Korčula 1	1
Grk 008							+		Korčula 1	1
Grk 009			+						Korčula 1	1
Grk 012			+						Korčula 1	1
Grk 015						+			Korčula 1	1
Grk 042									Korčula 2	0
Ljutun 103				+		+			Kaštela 3	2
Ljutun 108				+		+			Kaštela 3	2
Ljutun 119				+		+			Kaštela 3	2
Ljutun 130				+		+	+		Kaštela 3	3
Ljutun 131				+		+	+		Kaštela 3	3
Ljutun 139		+		+		+	+		Kaštela 5	4
Ljutun 143				+		+	+		Kaštela 5	3
Ljutun 145				+		+	+		Kaštela 5	3
Ljutun 147				+		+	+		Kaštela 5	3
Ljutun 152				+		+	+		Kaštela 5	3
Ljutun 154			+	+		+	+		Kaštela 5	4
Ljutun 160		+		+		+	+		Kaštela 5	4
Ljutun 163				+		+	+		Kaštela 6	3
Ljutun 164				+		+	+		Kaštela 6	3
Ljutun 171				+		+			Kaštela 6	2
Ljutun 172				+		+	+		Kaštela 6	3
Ljutun 175				+		+			Kaštela 6	2
Ljutun 182				+		+	+		Kaštela 6	3
Maraština 014			+			+	+		Korčula 3	3
Maraština 015		+							Korčula 3	1
Maraština 016							+		Korčula 3	1
Maraština 018						+			Korčula 3	1
Maraština 019				+					Korčula 3	1
Maraština 020				+					Korčula 3	1
Maraština 023						+			Korčula 3	1
Maraština 026				+			+		Korčula 3	2
Maraština 027									Korčula 3	0
Maraština 028		+							Korčula 3	1
Maraština 034						+	+		Korčula 3	2
Maraština 036						+			Korčula 3	1
Maraština 037	+	+	+	+					Korčula 3	4
Maraština 039					+	+	+		Korčula 3	3
Maraština 041			+			+	+		Korčula 3	3
Maraština 042									Korčula 3	0
Maraština 044				+					Korčula 3	1
Maraština 045			+						Korčula 3	1
Maraština 046						+			Korčula 3	1
Maraština 054				+		+	+		Hvar 1	3
Maraština 057		+				+	+		Hvar 1	3
Maraština 058						+	+		Hvar 1	2
Maraština 059						+	+		Hvar 1	2
Maraština 061						+	+		Hvar 1	2
Maraština 062						+	+		Hvar 1	2
Maraština 104				+		+	+		Primošten 5	3
Maraština 105						+	+		Primošten 5	2
Maraština 106			+			+	+		Primošten 5	3
Maraština 107				+		+	+		Primošten 5	3
Maraština 108			+			+	+		Primošten 5	3
Maraština 114						+			Zadar 1	1
Maraština 116						+	+		Zadar 1	2
Maraština 117			+	+		+	+		Zadar 1	4
Maraština 121	+		+			+	+		Zadar 1	4
Maraština 123				+		+	+		Zadar 1	3
Maraština 124			+			+			Zadar 1	2
Maraština 126						+	+		Zadar 1	2
Mladenka 103				+		+	+		Kaštela 7	3
Mladenka 104						+	+	+	Kaštela 7	3
Mladenka 108						+	+		Kaštela 7	2
Mladenka 110				+		+	+		Kaštela 7	3
Mladenka 111						+			Kaštela 7	1
Mladenka 112				+		+	+		Kaštela 7	3
Mladenka 114			+			+	+	+	Kaštela 7	4
Mladenka 116			+			+			Kaštela 7	2
Mladenka 117						+	+		Kaštela 7	2
Mladenka 118						+		+	Kaštela 7	2
Mladenka 120						+	+	+	Kaštela 7	3
Mladenka 121			+			+		+	Kaštela 7	3
Mladenka 124						+			Kaštela 7	1
Mladenka 126			+			+	+		Kaštela 7	3
Mladenka 129			+			+			Kaštela 7	2
Mladenka 132			+			+	+	+	Kaštela 7	4
Mladenka 134						+		+	Kaštela 7	2
Mladenka 139			+			+	+		Kaštela 7	3
Mladenka 140						+			Kaštela 7	1
Mladenka 141						+	+		Kaštela 7	2
Mladenka 142						+			Kaštela 7	1
Mladenka 146			+	+		+			Kaštela 7	3
Mladenka 147			+			+	+		Kaštela 7	3
Mladenka 148						+	+	+	Kaštela 7	3
Mladenka 149				+		+	+	+	Kaštela 7	4
Mladenka 150				+		+			Kaštela 7	2
Mladenka 153						+	+		Kaštela 8	2
Mladenka 154						+	+		Kaštela 8	2
Mladenka 157						+	+		Kaštela 8	2
Mladenka 160				+		+	+		Kaštela 8	3
Mladenka 161						+	+		Kaštela 8	2
Ninčuša 103				+		+			Kaštela 4	2
Ninčuša 104				+		+	+		Kaštela 4	3
Ninčuša 105				+		+	+		Kaštela 4	3
Ninčuša 107				+		+	+		Kaštela 4	3
Ninčuša 108				+		+	+	+	Kaštela 4	4
Ninčuša 112				+		+	+		Kaštela 4	3
Ninčuša 114		+		+		+	+		Kaštela 4	4
Ninčuša 116		+		+		+	+		Kaštela 8	4
Ninčuša 119						+	+		Kaštela 8	2
Ninčuša 120				+		+			Kaštela 8	2
Ninčuša 124				+		+	+		Kaštela 8	3
Ninčuša 125				+		+	+		Kaštela 8	3
Plavac mali 003			+						Vis 1	1
Plavac mali 008						+			Vis 1	1
Plavac mali 009						+	+	+	Vis 1	3
Plavac mali 010						+	+	+	Vis 1	3
Plavac mali 011						+		+	Vis 1	2
Plavac mali 013						+	+		Vis 1	2
Plavac mali 022							+		Vis 1	1
Plavac mali 026						+	+		Vis 1	2
Plavac mali 078				+		+			Korčula 4	2
Plavac mali 079			+	+		+	+		Korčula 4	4
Plavac mali 080						+	+		Korčula 4	2
Plavac mali 081									Korčula 5	0
Plavac mali 083		+		+	+				Korčula 5	3
Plavac mali 084		+				+			Korčula 5	2
Plavac mali 085						+	+	+	Korčula 5
Plavac mali 086				+		+			Korčula 5	2
Plavac mali 088						+	+		Korčula 5	2
Plavac mali 094	+	+	+						Korčula 6	3
Plavac mali 104						+			Korčula 6	1
Plavac mali 105						+			Korčula 6	1
Plavac mali 106		+							Korčula 6	1
Plavac mali 111				+			+		Pelješac 1	2
Plavac mali 113		+		+			+		Pelješac 1	3
Plavac mali 124						+	+		Pelješac 2	2
Plavac mali 128						+	+		Pelješac 2	2
Plavac mali 135			+	+		+	+		Pelješac 2	4
Plavac mali 152	+	+	+			+			Pelješac 3	4
Plavac mali 159							+		Pelješac 3	1
Plavac mali 170				+			+		Pelješac 4	2
Plavac mali 178		+				+			Pelješac 4	2
Plavac mali 181						+			Pelješac 4	1
Plavac mali 186				+					Pelješac 4	1
Plavac mali 189						+	+		Pelješac 4	2
Plavac mali 192						+	+		Pelješac 4	2
Plavac mali 199	+	+		+		+	+		Pelješac 5	5
Plavac mali 200				+		+			Pelješac 5	2
Plavac mali 216		+		+			+		Pelješac 6	3
Plavac mali 219		+	+	+		+	+		Pelješac 6	5
Plavac mali 232									Hvar 2	0
Plavac mali 234					+	+	+		Hvar 2	3
Plavac mali 235				+		+	+		Hvar 2	3
Plavac mali 236		+				+	+		Hvar 2	3
Plavac mali 240		+	+			+	+		Hvar 2	4
Plavac mali 241				+	+	+	+		Hvar 3	4
Plavac mali 243			+			+	+		Hvar 3	3
Plavac mali 245				+		+	+		Hvar 3	3
Plavac mali 246			+			+	+		Hvar 3	3
Plavac mali 248						+	+		Hvar 3	2
Plavac mali 263		+				+	+		Pelješac 5	3
Plavac mali 272						+	+		Hvar 4	2
Plavac mali 275		+	+						Hvar 4	2
Plavac mali 278			+	+		+	+		Hvar 4	4
Plavac mali 279				+			+		Hvar 4	2
Plavac mali 282		+		+		+	+		Hvar 4	4
Plavac mali 285			+			+	+		Hvar 3	3
Plavac mali 286			+			+	+		Hvar 3	3
Plavac mali 287									Hvar 3	0
Plavac mali 292				+		+	+		Hvar 3	3
Plavac mali 294				+		+			Hvar 3	2
Plavac mali 302		+				+	+		Hvar 5	3
Plavac mali 305						+	+		Hvar 5	2
Plavac mali 310				+		+	+		Hvar 5	3
Plavac mali 311		+				+	+		Hvar 5	3
Plavac mali 312		+		+		+	+		Hvar 5	4
Plavac mali 313						+	+		Hvar 5	2
Plavac mali 401				+		+			Pelješac 7	2
Plavina 003									Korčula 5	0
Plavina 004				+					Korčula 5	1
Plavina 005						+			Korčula 5	1
Plavina 006			+						Korčula 5	1
Plavina 013			+						Primošten 6	1
Plavina 020									Primošten 6	0
Pošip 001			+			+			Korčula 7	2
Pošip 005						+			Korčula 7	1
Pošip 007		+	+			+			Korčula 7	3
Pošip 009						+			Korčula 7	1
Pošip 012		+		+					Korčula 7	2
Pošip 016			+			+	+		Korčula 7	3
Pošip 022			+						Korčula 7	1
Pošip 046			+	+			+		Korčula 8	3
Pošip 048				+		+			Korčula 8	2
Pošip 051			+						Korčula 7	1
Pošip 056						+			Korčula 7	1
Pošip 057	+	+	+			+			Korčula 7	4
Pošip 059			+			+			Korčula 7	2
Pošip 064				+		+			Korčula 7	2
Pošip 069		+				+			Korčula 9	2
Pošip 075			+						Korčula 9	1
Pošip 076						+	+		Korčula 9	2
Pošip 077			+			+			Korčula 9	2
Pošip 080			+						Korčula 9	1
Pošip 084						+			Korčula 9	1
Pošip 087				+		+	+		Korčula 9	3
Pošip 090						+			Korčula 9	1
Pošip 094				+					Korčula 8	1
Pošip 095				+					Korčula 8	1
Pošip 096				+		+			Korčula 8	2
Pošip 100							+		Korčula 8	1
Pošip 102			+			+			Korčula 8	2
Pošip 108			+			+			Korčula 8	2
Pošip 109				+					Korčula 8	1
Pošip 114		+							Korčula 8	1
Pošip 119		+							Korčula 10	1
Pošip 120				+					Korčula 10	1
Pošip 123				+					Korčula 10	1
Pošip 124			+						Korčula 10	1
Vlaška 101		+				+	+	+	Kaštela 9	4
Vlaška 102		+				+			Kaštela 9	2
Vlaška 103		+		+		+			Kaštela 9	3
Vlaška 105		+				+			Kaštela 9	2
Vlaška 106		+		+		+			Kaštela 9	3
Vlaška 109		+		+		+			Kaštela 9	3
Vlaška 110		+	+			+			Kaštela 9	3
Vlaška 112						+	+		Kaštela 10	2
Vlaška 113			+			+	+		Kaštela 10	3
Vlaška 114						+			Kaštela 10	1
Vlaška 117						+	+		Kaštela 10	2
Vlaška 119						+			Kaštela 10	1
Vlaška 122						+			Kaštela 10	1
Vlaška 123						+			Kaštela 10	1
Vlaška 125				+		+			Kaštela 10	2
Vlaška 127						+			Kaštela 10	1
Vlaška 129						+			Kaštela 10	1
Vlaška 131						+			Kaštela 10	1
Vlaška 134						+			Kaštela 10	1
Vlaška 135						+			Kaštela 10	1
Vlaška 136						+			Kaštela 10	1
Vlaška 140			+	+		+	+		Kaštela 10	4
Vlaška 141			+			+			Kaštela 10	2
Vlaška 142						+			Kaštela 10	1
Vlaška 143						+		+	Kaštela 10	2
Vlaška 147						+			Kaštela 10	1
Vlaška 148						+			Kaštela 10	1
Vlaška 150						+			Kaštela 10	1
Vugava 002			+			+			Vis 2	2
Vugava 007						+	+		Vis 2	2
Vugava 013						+	+		Vis 2	2
Vugava 014						+			Vis 2	1
Vugava 021		+				+			Vis 2	2
Vugava 026						+	+		Vis 2	2
Vugava 027			+						Vis 2	1
Vugava 028				+		+			Vis 2	2
Vugava 035		+	+			+			Vis 3	3
Vugava 036			+			+			Vis 3	2
Vugava 037						+			Vis 3	1
Vugava 038						+	+		Vis 3	2
Vugava 045						+	+		Vis 3	2
Vugava 059			+						Vis 4	1
Vugava 060						+	+		Vis 4	2
Vugava 062			+						Vis 4	1
Vugava 064						+	+		Vis 4	2
Vugava 066						+			Vis 4	1
Vugava 084			+			+			Vis 5	2
Vugava 087						+	+		Vis 5	2
Vugava 092			+			+	+		Vis 5	3
Vugava 100						+	+		Vis 5	2
Vugava 107					+	+	+		Vis 6	3
Vugava 108						+			Vis 6	1
Vugava 112						+	+		Vis 6	2
Vugava 115						+	+	+	Vis 6	3
Vugava 116				+					Vis 6	1
Vugava 117			+						Vis 6	1
Vugava 118						+			Vis 6	1
Vugava 125						+	+		Vis 6	2
Vugava 126						+			Vis 6	1
368	12	61	87	131	29	312	203	22
