# Supplementary material for: Virus and Virus-like Pathogens in the Grapevine Virus Collection of Croatian Autochthonous Grapevine Cultivars
Source: Plants (Basel). 2022 May 31;11(11):1485. doi: 10.3390/plants11111485 (PMC9182833; doi:10.3390/plants11111485)
Supplement: Supplementary file 1 [file plants-11-01485-s001.zip › Supplementary Table S2_R1_DV.xlsx]

## Sheet: Virus Identification
Supplementary Table S2: Viruses and viroids identified in 22 grapevine accessions from grapevine virus collection by high throughput sequencing
Sample ID	Virus Acronym	Virus Species	Contig Length	NR_ID	NT_ID	Sequence
Babica 122	GFkV	Grapevine fleck virus	3706	88	85	CCCCCCCGTCGGGCTCATTCACCTCGCCGGGTTCGCTGGCTGCGGTAAGAGCTACCCCGTCCAGCAACTCCTCGCCACCCAGACCTTCCGCCACTTCCGCGTCGTCACCCCAACCACCGAGCTCCGGCATGAGTGGAAACGAGCCCTCAAGCTCGATGGCCCCTCGTCCTGGCGCGTCTCCACCTGGGAAACCGCCCTCTCGAAGCGCGCTTCAGTCCTCGTCATCGACGAGGTCTACAAGCTCCCTCGCGGCTACCTTGACCTCGCCCTCCTTGCTGACCCTTCCGTCGAGTTCGTCATCGTCCTCGGCGACCCCATCCAAGGTTCCTACAACCCCACCCACCCTGACTCCTCCAACCACCGCCTCGTCCCAGAAGAGGTGTACCTCCGCCGGTACAT…
Babica 122	GLRaV-1	Grapevine leafroll-associated virus 1	3376	96	93	CATAAACTAAAGCTAATTAAAACTGCACACTATATTACAATGTAACGACCTAGCTCAAATAGCCGTTACCTCTACTTCAGGATAGTAGACACCCGATTCCTGTTCTTTTCTCCCCAATTACGGGTGGTCGAGAATTGAGCCGTATTCCCTGGTATACGAGACCATTACACATAGAGCTCAACGAGTAGCCTTACTCTTTGAGTTCTTCCCAAACATTCCATCAGCGTCATAGAATAACCTCTTGAATTGCACAAAATTCGCTGCCAGTACATGCACTAAACAAAACGCGGCGTACGCGTACGGATTTGGACCATATCTCTGTGCATCCATCGCAACAAGTTGCTGTACGGCGTTCTCATCCCCAAAACCTCGCGTTAAGTCAACAAACGAGGTAAACAC…
Babica 122	GLRaV-3	Grapevine leafroll-associated virus 3	4330	99	99	GTGAGATGTATGAACATTCCTTCTCTAACGTAAGCGGGTTTTTCACCTTTTCTTATGTACGCACTTCGTCCGGGAACGTGTTTAAGCTAGAGTATGAGGGATACCGTTGTGGTTACCATCATCTCACTATGTGTAGAGCTCAGAAGTCACCTGGAACTGAGGTTACGTATAGGTCGTTGGTCCCGTCGTTCGTGGGCAAATCGCTGGTGTTCATACCTGTTGTAGCTGGTTCTAGTGTGTCCTTTAAGACAATAGTCCTCGATTCGGACTTTGTCGACAGGATCTATTCCTACGCGCTCAACACTATAGGGACATTCGAGAATAGAACGTTCGAGTATGCCGTTGGGGCGGTCAGGTCGCAAAAGACCCATGTCATTACAGGGAGTCGCGTTGTCCACA…
Babica 122	GVA	Grapevine virus A	4304	86	75	ATCGACAATACGTAGCCAAGACTTACCAGCACTCAAGCTCTGCGAAGTACCTCTGAACTAGTCAGTATGTCGATATCAGTCTCTTCCCAACGTGTAGCAGCATCCAACTTATACACTAATGGGGCTGAGGAACAAATTAAAGCCATAAAGGAGTTGAAAAGCAAACGGTTATTGGAGACCGAACTTGGTTTAGACGGATTATTTGATTACTTCATCCCAGACACGGTAAGAGAAATCTTAACCGGGTATGGAATGGATTTCAGTGTCCATTCATTCCAAGGGCATGCTCACCCTATCAGTAAAATGATTGAAAATCACATGTTGTATAGAATCGCACCTCATTATTTCTCTACTAGGACATTAATTGTTAGTTGTAAAGAAAGTAAGGTTAAGAGATTG…
Babica 122	GVF	Grapevine virus F	2540	85	77	CTTGTTTGGAGTCCTCCATGTACACCACTAATCTGTAGTGGTATATCCATCTTTGCGCACAGGTTTATGAAGGTGGGGAGAGTCGGTCCCCCTTTCGATAACTCAGAAATGTATTCGGGGTTACTTGCATTCAGTCTTGCCACCAGTATTGGCACATCCAGCTTTATATGATCTGCTATACACTGCAGTGTACACAAATTTGCTTTGTTCACCTGGATACTTCTGAGCCCGTCATCGACGTCCGGTGTGTCTTCCTCGTAATCTGACACAGCATCAGAGTTCGTGTAATCCACCGTTTTGTTCCTGAATGTGAGGCTGACCCGCCCTTCGTCTAGGACTTTCACTGAGTGCTTGTACTTGTCTTGTACGCCCTCAGGCATTGTGAGCACATCCCCGTCA…
Babica 122	GRSPaV	Grapevine rupestris stem pitting-associated virus	5917	98	97	ATTAGATCTTCAGGCAGTCCTAAAAATCTCATAATCTGCAGTTCAAATGCCAAGATGAAATGGTCTTGGGATGCGTCAAAAGCTTCATAGTCTGACTCTGTGCATACATCTGTGAAACCTCTGGCCTTAACCCATTCATTTAGCTCATCAAGACCTTTGCCTGAGTGAATGTAGAAGTTAGGCTTTAATGCTTGCATGAGCTTCTTTTCAATGTATCGCATGTAAGGTGCAAAGCGAACCAAAACAGCGTGTTGAAAGCAGGCCAAAGTTTGACCAGCCTTAGCCACCCTTAATCTATTGTCAAATTTTGTACAGTGTTGGGATTTCATGAAAATCAAAGCAACATCTAGCAGCCAATCCCGACATGACCTGCCTGAGTGATTTTCAATGGTTGCAGCA…
Babica 122	GRLDaV	Grapevine Roditis leaf discoloration-associated virus	7157	92	96	ACTGCTGCAAAAACTTGTTCTACTTCTCCTTTCTCCCCACCACCTTCCGAAAAAGGATTTATATAATGAATCCTTTGAAGTGGATAATCAAATATAGCATCTGGGTCAGGAAGATAGGATGGATACAAAGTATCATCTTCAGAAGATAAATCATCCTCAAATTGTATTGTGGTAGCAGTCTCAGTGGCATCATCCCACTGTGGTGGTTGATCATCCCATCCTGATGGTTGGATATGTGTCAAAGGAATTGCTGCTGTAGGTGGTGCAGTATATTTGACATAGTAGTCATATTTACCACTGGGCTGTCCCAAAGTGCCCCATTGCTGTTCCCTTTGATATTTTTCATACTGCTCTTTGAACTTTGGTTTGAACTCTTCAACTTCTGTGTACCCCGAAAGT…
Babica 122	GRVFV	Grapevine rupestris vein feathering virus	947	95	84	CCCCACCGGGTCCATCCACGACTCCATCATGTACCTATCAGCCGAAGAGGTTGCAGGGTGCTTCCAGGCTTGCCCCCACCTGGAGCGCCTCTACGCCTCTCTCGTTGTGCCTCCCGAGTCAGCCTTCACGGACCTCTCTTTTGCTCCCTCTCTCTACCGTTATCGGTTCCACGGCGACCAGCTCATCTACCGTCTAGAAGAGAACCCATCTCACAGCTATCAACAGCCCAAATCCGCGCTGAAGTGGCTGCAAACCAACAGCATCCAGGGGAACGATATTTTCCTGGCCATCACTCGTCTGGAAAGCTGGGGCCCAGTTCACAGCCTCTTGATCACTCGAGGCCGCCCTCCTGTTCTCACTGATGACTCACTCTTCTTCTCTTCCCCTGATGCCGTCGA…
Babica 122	GYSVd-1	Grapevine yellow speckle viroid 1	366	NA	100	TGCCTCCGCTAGTCGAGCGGACTTGGTCTCTTCCGCCCAAAGCCCTTTTTCTTTCAATTCTGCTTGTTCCAACGCGCCCCGCGAGTGCAATCCCCGGAACCCCCGCTAAGAGGTCTCCGGATCTTCTTGCTTGTGGTTCCTGTGGTTTCACCTCGGAAGGCCGCCGCGGACCTGCGAGAAAAGAAGATTGGGGCAGAGGGGGTTGAGCCTCGTCGTCGACGAAGGGGTGCAACCGAGTGCCTGAGCTGGTCGACGTCCAGCTCCCTCGGGACCACGCTGCTCTGGGCGGAAGAGTCTTCTGACACTTCTAGCCTATTCAGCTTCGCGTCCTTGAGGCCTGGCGTAACGCGGCTCTTGCCACCAGGA
Babica 122	HSVd	Hop stunt viroid	297	NA	100	ACTCTTCTCAGAATCCAGCGAGAGGCGTGGAGAGAGGGCCGCGGTGCTCTGGAGTAGAGGCTCTGCCTTCGAAACACCATCGATCGTCCCTTCTTCTTTACCTTCTTCTGGCTCTTCCGATGAGACGCGACCGGTGGCATCACCTCTCGGTTCGTCCCAACCTGCTTTTTGTCTATCTGAGCCTCTGCCGCGGATCCTCTCTTGAGCCCCTCTGGGGAATTCTCGAGTTGCCGCATCAGGCAAGCAAAGAAAAAACAAGGCAGGGAGGTACTTACCTGAGAAAGGAGCCCCGGGGCA
Babić 055	GFkV	Grapevine fleck virus	4902	86	84	GGGTGCGGGATTGGGAAGGATGGGGCTGAGGGGAGGGCTGAGGGGTGGGCTGGAGGGGGGGGAGGACAGCTGGTGGTCGGGCGGGGGGCGGAGGCGGAGGCGAGGGAGACGGCGGAGAAGGGGGTGCAAGTCGCGGGGGTGGTCGAAGTGGAGGTGAGGGAGTTCGCGGGCGAGGGGGAGGGGAAAGTGGACGGCTGGGGGGGCGGGCAGGTCGGGGGAGGGCAGGGGCAAAGGCTGGGGAGGGCAAGGCCTCGGTTCATGAAGCAGGGGTGGGGCGGTTGAGAGGGGCGGAGCACTCGATGACGCCGCGGACAAGGATGGATCCGCAGATGGGGGCAGAGGTGCCGAGGCTGTAGCAGGCGTCATTGCGGTAGAAACCGCAGGTGAGGCGGGGGCAGT…
Babić 055	GLRaV-2	Grapevine leafroll-associated virus 2	16513	99	99	AACGAAGTATATTCTGTTGGCTTTCATCTGTGCTTGTGCTTCGGTTCAATCACACTCTGAAAGTTTCAGTTCCCCGGAATTTCGGTTTTCTTCATAAACCTTATTCTTACAGGATGTCTAGCCTTGCTATCTCTGCCCTTCCCTGTTCAGTCGCTCAACTGAGCGTTGGTCAGCCTGTTGCCACGGTTGCCAGGTCATTTTTGATGACTTCCCTTCCGTCCCTTCAGACTTACCCATCTTCGTCTGAGTTGACTTCCTTTTTATTTTGTTTTGGTGCTTTCCAAAAAATAAAAATGTTTTTATCTTTCCTACGTTCGGTGCACGTCTTTGCGCCTTTTTCTGAAATTTCCACGATTGGTTCATGCTATGAATTCATTCGGTTGGGAGGTGGTGCTTACC…
Babić 055	GLRaV-3	Grapevine leafroll-associated virus 3	18579	99	99	CCATCTTTCATCCACTACATATTTCAAACGCTCTACGCACGCAGTAACATAAATGCTCTAGTAGGATTCGAACACGGCATTTTTCAAATTATTTTACCTGAATTTTCCGCCACGTGCCATAAAATTTTGTCTTTTATTTCTCGTGTTTTTGGGTGTTACGTCTTAGTTTTTCCTAAACAAAAACAAAAGTAAATTTTTTCTTTTCAGCTGTTGTTAGTAGTTTCTGTTGTAGTTTTCCTTAAAAATAACAAAAAAGATTTCTTCTCCTTTTAGTACGTCGCGTCTTGTCATCTTTAATTTTCCTTGCGTCTGTTTAGGTTTGCGTCAAGTTTTCTTTGCGTCTTCGTGTTTTTAGTTTTAGTTTTTCCTAAGTGTCTTTTAAGAGGGTTAGTTCTCTTT…
Babić 055	GVA	Grapevine virus A	7316	92	83	CCTAGCTTGCTTTATTATTATGTTATTATTCACTCCTTAGCTAGGATAGACGATCACTCCTCATCGTCTGAGGTTTCTAATATATATATATGGTATTCAGTCTCCACCCATTTGACCCAAGTTCGGTAAACAGGAGTCTCGCCCGTTAGGGCTACTCTTCCCTCTTTGACGAACCTGAGCCTATCGAGTTTATGACCAGAAATACTACTGGATTTGCAATCCTTATTATTGTGCATTATAGCACCACACTTGCACACATTCATGCGCCTAGCGCGCCTACGCTTAGCATACGTGGACCTACCCGCGAGAAACGATGGGTCATCCATCTATATTTCAACAGCCTGTTCTCCCACTGAAGCCTGAGCGTTGAATACTCCCTTTGCACCTTCAGTCCGAAAG…
Babić 055	GRSPaV	Grapevine rupestris stem pitting-associated virus	8069	96	94	GGCCACATCAAATTGTGCGCTCTCAGCTATGCCAGACTCTCCAAATGCGCGAATCAGCTCATCTATTGCACCCTCATCCATAACATTTGGGGAAATCACCACTGTTTCATGTTTTAGCACCTCTCTCATATCCACCGTCTTCGAGAGTGCATTTTCAATAACTCTCTTACGTTTTGCAAGCAAGCCACCTAGAGTGGGTGGTGTGTTGGAGCCTTCGGGCTGCTTCTGAGCTCTAGCCAACTCCAGCGCTTTTAGCCGGGCTTCAAATGCTTCATTAGACTCGCCAGGGAGTTTTCCAATTTGACTTGCCATTCAGCCTGTTTAACAATGATAATCAATTTCTTCGATAGTATGGCTAACCCCTAAAGCCTTCAAACCTCCCAACACCTCTCTTACAGT…
Babić 055	GRVFV	Grapevine rupestris vein feathering virus	2464	97	84	CACCTTGTAGCTCAGTGACCTCTTTGGAATCACCGGGGAAGTGCTGGCGGACGGCTTTGCCACGGAGAGCGCGACGCTGGAGAGAGTTGAGCATGGAGTAGGTCGAGTAAGAGAGCCACGACAGCTTGTGGAGCAGATGGGAAAAGAGAGAGACCTCGACGCGGCCTAGCTTGAACATGACCTTTACGTCTTCCGAGGCATGCCGGCAAAAGAAGTCGAAGACTGCGGACTGGTAGGGCACGGCCTCAATGGGGAGCAGATTCCAAAAGGCATCGCCAAGAGAGTGACCAATGGAGAACTCGGTGGCATAAGAGAGGATTTTTTCATCAATGGTGCCATCGTCGACACAGACCATGAGCTTGGCGAAGAGGGCGACGGGGGAGCGGATGCACCCTTCGC…
Babić 055	GSyV-1	Grapevine Syrah virus 1	2608	97	86	CCGGGAAGTGGAGCTGGGGAGAGCGCGTGAGGAGCACTTTGCGCTGAGCGGAGTTGAGAAACCGGTAGAAAGCGTAGGATGCCCAGGTGGCAAACTCTTGAACTGCTTCAACAACAGAGCGCTCGACGGGGCCGAGCTTGAAGAGCAGCTTAAGCTCGCGAGGAGCGTTGCGGCAAAGGAAGTCGAAGACAGCTGACTGGTAAACGACTTCTTCAACCGGGAGGAGGGACCAGAGAGCGTCTCCGAGGCTGTGGCCGATGGCGAATTCAGTGGCGTAAGAGGCCATCTTGTCAGGGATGGAACCATCTTCCACTGCAATGAGAATTTTGGCGAAGAGAGCTTTAGGCATGCGAACTGCGCCAGCTGCGCCGACGAAATACCCGCAGAAATTGCCGTAAC…
Babić 055	HSVd	Hop stunt viroid	297	NA	100	AGGGGCTCAAGAGAGGATCCGCGGCAGAGGCTCAGATAGACAAAAAGCAGGTTGGGACGAACCGAGAGGTGATGCCACCGGTCGCGTCTCATCGGAAGAGCCAGAAGAAGGTAAAGAAGAAGGGACGATCGATGGTGTTTCGAAGGCAGAGCCTCTACTCCAGAGCACCGCGGCCCTCTCTCCACGCCTCTCGCTGGATTCTGAGAAGAGTTGCCCCGGGGCTCCTTTCTCAGGTAAGTACCTCCCTGCCTTGTTTTTTCTTTGCTTGCCTGATGCGGCAACTCGAGAATTCCCCAG
Babić 063	GFkV	Grapevine fleck virus	1953	87	85	GGTGGTGTGGACTGGGGGGATGGCCGGGGGGGCAGGCGAAAGGGGTTCGGGGTTGGGAACGGGGGTTGGCGGGACATCGGCGCCTGGGGGTGGAGTGGGGTCAGCAGCGGCAGGGGCTCCAGGAGGGGGAAGGAGAGGGGGTTGGAACTCGGTGGGGGGAGGGGTGTCAGGCTCGGAGGGGGCTGGGAGATCAGGCTCTTGAGAGCTTTCCAGCTCGGACAGGGGCACAGGGGCGGGGGGGGGGAGACCGACGCGGAAGCAGGGGTGGGGGAGGAAAGGAGTGGCATGGCACGTGAGGGGGGACCGCTCGAGGGTGAGGTGCCATGTGGGGCGGTGGAGAAGGTCAGAGTAACGGTTGTAGACCGTCTGGGGGTCGAAGCGGGAGGTGAGCCAGCGGAA…
Babić 063	GLRaV-3	Grapevine leafroll-associated virus 3	3963	99	99	GTGAGATGTATGAACATTCCTTCTCTAACGTAAGCGGGTTTTTCACCTTTTCTTACGTACGCACTTCATCCGGGAACGTGTTTAAGCTTGAGTATGAGGGATACCGTTGCGGCTACCATCATCTTACTATGTGTAGGGCACAGAAGTCACCTGGAACCGAGGTCACGCGTAGGTCATTGGTCCCGACGTTCGTGGGCAAATCGTTGGTGTTTATACCTGTTGTAGCTGGTTCTAGTGTGTCCTTCAAGACGATAGTCCTCGATTCGGATTTTGTCGACAGGATCTATTCCTACGCGCTCAACACCATAGGGACGTTTGAGAATAGAACATTCGAGTACGCCGTTGGGGCAGTCAGGTCGCAAAAGACTCATGTCATTACGGGGAGTCGCGTCGTCCACA…
Babić 063	GVA	Grapevine virus A	6852	86	79	CGACGCAAAGTCGAACATAACCTGTGGCTCCTTGAAGCCTGACCTTGTCATCTTAGTAGCTAACTGTGTATACGTCCCCATCTCAGCCATAACCACCAGGAAGTCGTAAGCGTTCTGAGCGAAAGGTTCGCACATCTGCCTCAGGGTTGCACCCTTAACAGGTCCCTCGCTTACCGCTGCACTGAGAGTTCTCATGCGCGCCACCATGCTGCCCACATTTATTTTACCCCGTGGGTCAAGGCCAGTTTTTCTACTGGCGCCAGGTCCTACTATATCTACCTCCCCATAATGCGTCGCCTTCTTACTGGTACCGACCAAGGCGATGTACCCGAAGAGAGTATTCAGGTACATATTTCGGTCGTATCCTTGTGTGCTCGTATCCTCACTCAGTTCCGCCCT…
Babić 063	GVB	Grapevine virus B	4338	99	97	TTTTCGTGTTTATTCACGCCTCTTTCACCATTAGCATTAAGTCGCTAGCGGTGGGATTATTTGAATTCTACCCTCGAATTATTGACGGACTATTCGTACGGTCCGTAAGCGAACATACTTGACCTAGTATTGAAATCAGGGATAGACTATTCGTATGGTCTATCAGCAAACACGCTTGAGCCAGCGTTGAAATCGGCCCCCCAATTGTAGAACTCAGGGGTTTCTTCTGGGCTACGCATACCTATTGGCGCGCTATTGTGTTTAAACAATGATTGGTACTCAGACTTCCCAACCCTCTCCACGTCACTAAGAGCGAGGCTAATGGCATTAGTTACGTACCGACCACCGTTTTCGGTAAGATACCTAATCGCCGGTGTCCTTATACATGCCTTAACCTCA…
Babić 063	GVT	Grapevine virus T	4024	97	90	CCCAATGCCAAATTTCTCAACTGCATAGATTAAGAGCGATAGGCCAAGAACCAGCACAATTACAGATTGTGAGTTGCCAAGTTGAAAGAGACCAGTGCCTGGATATTCAGTCTTTGGACTGCAGTAGGTTATCCTCTTTGTCCCATCCTGATAGCTTCCTCCGTGTGGGAGATGATGCAGATTATCCCCAACATGTGGCAAATTACTTGCTCTTAGGAAATGGATTACAATGGCAGCCCCAGCCCCAATCAACACAGGTCCCAGTGACTTGGACCAATTGGCCGGCTGTTGAAATGACATCAATCACTCAAGTATCAGAAGCTTTTTCCTGTGCCTTGTGCATCCAACGTAGAATAAGTGCTTGTTCACAAGGCTTGGCTCCTCAGATTTTAGCAAGGT…
Babić 063	GRSPaV	Grapevine rupestris stem pitting-associated virus	3352	99	98	CACACCAAAGCTTCTTTAACTTTCCACACCTTATATATTAAATAGGATTTAGTATGGAAAGGGAATACTATTAGTACGGTATTCCAGCGAACAGGCTTAACCCAGCCTTGAAATCGGGGAATTATTGAACTACGGAATTGCCATTAGCTCCATCCTCCTTATTCATGAGTAACATTTGAGAAGGGGTTGTTGATGAGTGCACCAGCCGTTCCACCACTAATCTCTCCAAGGTTGGAACTCCGCTTGCCTTCAGCCATAGCTTGTCTGAGCACTTGAACCTCAAAAGAGGCGATATTAGCGACCATCTCAGCTTTTGTTGGAGCTCTTTTAATTCCACCCTTTGGTTCAAGCGCACTCTCATCTGTGACTCCCAGAAAGAAGTCAAAGGCAGCAAATTTT…
Babić 063	GSyV-1	Grapevine Syrah virus 1	2232	99	96	AAGCACTTCAAAATTGCGGTGCCCACTGTTGAACTGCGCAACGAATGGAAAGGTGTCCTCAAGGTCAAACCTCAGGACAACTGGCGCATCAGCACGTGGGAATCAAGCCTTCTCAAATCCGCCCGCATCTTGGTCATAGACGAGATTTACAAGATGCCAAGGGGCTACCTGGACCTGGCCATTCACGCGGACCCCACGATTGACTTAGTCATCGCTTTGGGGGACCCGCTCCAGGGCGTCTACCATTCAACTCATTCTGACTCATCCAACCATCGCCTCAGCAGTGAGGTCAAGCACCTGCAGCCTTACATGGACTACTATTGCCTCTGGTCCCACCGTGTGCCTCAAGATATCGGCACGTTCTTCGGCATCAAGTCCACCTCCACCGTTCCAGGCTTC…
Babić 063	GYSVd-1	Grapevine yellow speckle viroid 1	367	NA	99	CCTCTTAGCGGGGGTTCCGGGGATTGCACTCGCGGGGCGCGTTGGTACAAGCTCAGTTGAAAGAAAAAGGGCTTTGGGCGGATAGAGACCAAGTCCGCTCGACTAGCGGAGGCATCCAGGTGGCAAGAGCCGCGTTACGCCAGGCCTCAAGGACGCGAAGCTGAATAGGCTAGAAGTGTCAGAAGACTCTTCCGCCCAGAGCAGCAGGTCCCGAGGGAGCTGGACGTCGACCAGCTCAGGCACTCGGAGTGCACCCCTTCGTCGACGACGAGGCTCACTCCCCCTCTGCCCCTATCTTCTTCTTTGCAGGTCCGCGGCGGCCTTCCGAGGTGAAACCACAGGAACCACAAGCAAGAAGATGCGGAGA
Babić 063	HSVd	Hop stunt viroid	297	NA	100	AGGGGCTCAAGAGAGGATCCGCGGCAGAGGCTCAGATAGACAAAAAGCAGGTTGGGACGAACCGAGAGGTGATGCCACCGGTCGCGTCTCATCGGAAGAGCCAGAAGAAGGTAAAGAAGAAGGGACGATCGATGGTGTTTCGAAGGCAGAGCCTCTACTCCAGAGCACCGCGGCCCTCTCTCCACGCCTCTCGCTGGATTCTGAGAAGAGTTGCCCCGGGGCTCCTTTCTCAGGTAAGTACCTCCCTGCCTTGTTTTTTCTTTGCTTGCCTGATGCGGCAACTCGAGAATTCCCCAG
Dobričić 021	GFLV	Grapevine fanleaf virus	7325	94	89	TTCTGCAGGTTCTTACGTTACCGTGATTGCAATCTTTCTTTGCGAAGAGTTTAAGAAACTCAAGATTGGAATCTCTTGTGAAGAGTTTAAGAAACTCACCCTTCAAAGTGTTTAAGAAACCTAGTTATTTGTTGTACTTGTCATTCATTTTGTGCAAACAACTTTTAATTTATATACTTTACTGTGTTATTTGTTTAAGTTTAGTTTTGTAGATATAAAAGTTGGTTGCCACTATGTGGCAGGTGCCTGAGGGCTCTCAGTGCTGTTGCACTGGGAAGTCCTTTTCAAATGCGGAGGCTAAGGAGCTCCGCTACGTGTGCTCATGCTTTATGAGCACACGTTTAGTTAAAGCTGAGGCACCTCCTCAGCAATTGAGGAAGAGTGGGACAGCGCCCACTC…
Dobričić 021	GLRaV-3	Grapevine leafroll-associated virus 3	4330	99	99	CTAACGACCTTTTCAGGGTAACACTTTTCCGTTCCCCTTACGGTCATTGAGGACAACAAGTAGCAAACATCTAACGGACACCTGTATGATTTAGAAGTGTATACAACGCTTTCCTTCTTTGGAACAAAAACAGCACAATCCATCCTAAACACCTTCTCCCTGTTTATGAATGGTATCTGATTTATGTCTCCAAAAAAGAGGCCTTCCGACGCGCCGGTTGCGAAGACGCCTAGTTGTAGTAAGCCTTGATGCATCATGTACACCTCATCCACCAAAACCCTTTTATACATTCCCCTGACGATAAAGTTTACCACCCTGGAGTTAACTGTGGTAGCACTGTTGAGACCTTCCAAATTCGGATCTCTCTTCTTCACCGCCATATTTATGTCCTCAGAACTT…
Dobričić 021	GVA	Grapevine virus A	5005	92	80	CCACGATCTCTCTTACCAATTCCTGCTGCGCGTCAACATCAATATTGATGTCATACAGGTGCTCACTTAACCTGTACCCAAAGCTAGCCTCGATCGCGTAGTTTACCAGGCATAAGGACAGATTCCCATCCCTCTTGGCCATTTTCCACCTGTCGAGTATGAGATTTGGCTCCTTGACTATTCCAAACGGGCTCATCCGCCACCCACAGAAGAGTGGTTCATCGGACACGTGCACCTTGGCTTTCAGTGTCAGTTGCTCAAGGGTGCTCTCGTAATCCTTCTTCGTCCTTAAGATTCCCGGCGAATACATGTCATCTCCCGCGAAGCATATGGGGGTGTTGCGGTCGATGTGATAGCGCATGCAGGTGAACACCATATTACAGACCGTGTTGAAGAAGA…
Dobričić 021	GVF	Grapevine virus F	4703	89	78	AGACCTACCCTCGTTTACCAAACCAGGAAAGCTTTTGGACCACCTATTAGAATGTCAATCTCAGTTAGTAGTCAGCGAGTGGCGGCAGCCTCGTTATACACCAACGGAGATAAAACTATAATCGATCAAATTAAAGTGATTAAATCAGAGAGACTAAAAACAATAGAGACAGAAGTAGATGGCTTGTTCGATTACTATGTTAGTGATTTCATGAGGGATTTTATTTCTAAGTTAGGTATTCATACTAGTGTACATTCTTTTGTAGCCCACCCACACCCTGTTTCAAAGATGTTCGAAAATTATATATTGTATAGATGCATATCTTCTTACATAGGCAATAGCAATTTGTTCATAAGTTGTAAGGAGGCTAAGATTAAAAGGTTCAAATTCGGGCGCAAT…
Dobričić 021	GLRaV-4	Grapevine leafroll-associated virus 4	13785	65	80	CTGGTGTCCATGGGTCCTGGATTTCTCCAAGATAGGGGACGTAAGTCCCCTATTTTAGTTCTACCATTCACCCAAACGGGTTATATCCTCAGAGAGGAAGCGGTACAGGCATGATCAGGATCACAGATGCCTGACATGGTTTTAGATAGAGAGAAGGTTAACCACCTTCTCAAAATCTGATTTTCCCGAAGTAGACGCAAACGCGTCAAAAACTTCGAGAAGCGCTGTGTTACTGGTGTCCATGTTATCACCGTAAAACACGCTTATTTCTCCTGAGTTTTCAAAAACTACGAAAGAGTCTTTGAAATCCCACAACTCCTCGGAATCACCTTTTCTGGTGAAACCTACGGCCAACACCTTTGTTAGCCCCTCGAGACAGCTACAAACACTGCTCAAGAA…
Dobričić 021	GRSPaV	Grapevine rupestris stem pitting-associated virus	8683	98	98	CAAAGCTTCTTTTACTTTCCATACCTTATATATTAAATAGGATTTAGCATAGAAAGGGAATACTATTAGTACGGTATTCCAACGAACAGGCTTAACCCAGCCTTGAAATCGGGTGATTATTTGGATAAGGGGTATTGCTTTCACTATCAACCTTATTCGTGCGTGACATTCGCAAAGGGGTTGTTGATAAGCGCCCCAGCCGTTCCGCCACTAATTTCTCCAAGATTGGAGCTCCGCTTTCCTTCAGCCATAGTCTGTCTGAGCACCTTGACTTCAAAAGAGGCAATATTAGCGACCATCTCTGCTTTTGTTGGAGCTCTCTTGACACCACCCTTAGGTTCAAGCGCGCTCTCATCTGTAACTCCAAGGAAGAAGTCAAAGGCTGCAAACTTTTCATTC…
Dobričić 021	HSVd	Hop stunt viroid	297	NA	100	CTGGGGAATTCTCGAGTTGCCGCATCAGGCAAGCAAAGAAAAAACAAGGCAGGGAGGTACTTACCTGAGAAAGGAGCCCCGGGGCAACTCTTCTCAGAATCCAGCGAGAGGCGTGGAGAGAGGGCCGCGGTGCTCTGGAGTAGAGGCTCTGCCTTCGAAACACCATCGATCGTCCCTTCTTCTTTACCTTCTTCTGGCTCTTCCGATGAGACGCGACCGGTGGCATCACCTCTCGGTTCGTCCCAACCTGCTTTTTGTCTATCTGAGCCTCTGCCGCGGATCCTCTCTTGAGCCCCT
Glavinuša 102	GLRaV-1	Grapevine leafroll-associated virus 1	10482	70	98	CAGCGCACCTCCCCTAACAGCTCCGTACAAAGCCGCTGACGTTGGTTCGTTTATGAGAGCCCTCAATGGCTTACCTAACCCTTCCAGAGCGACACCCAAAAAACTTCGCTTGAACGAGTTATACTCCGCTGGCACGGTACAGACAACGCCTGATACCGCTTTGCCTACCGCTTCCTCTGTTTCTAGCAATATACCCTTCACGAAAAGAAAAACCAAATCAACTACTCTGACCAATGGCGCATTCACATTACCCACGCTGCCTAAAACGACTTCACCATTACTCAGTTTAACTTCGTATTCTGGATTCAGCTTTCGCTTAACAGCCTGAAAATTGTAGCCGTCGACGCCCACCCAACGCTTCGGATTGATATAAAGTCCCCCGGGTTTGCCTGCTACAAA…
Glavinuša 102	GLRaV-3	Grapevine leafroll-associated virus 3	3963	99	99	GTGAGATGTATGAACATTCCTTCTCTAACGTAAGCGGGTTTTTCACCTTTTCTTACGTACGCACTTCATCCGGGAACGTGTTTAAGCTTGAGTATGAGGGATACCGTTGCGGCTACCATCATCTTACTATGTGTAGGGCACAGAAGTCACCTGGAACCGAGGTCACGCGTAGGTCATTGGTCCCGACGTTCGTGGGCAAATCGTTGGTGTTTATACCCGTTGTAGCTGGTTCTAGTGTGTCCTTCAAGACGATAGTCCTCGATTCGGATTTTGTCGACAGGATCTATTCCTACGCGCTCAACACCATAGGGACGTTTGAGAATAGAACATTCGAGTACGCCGTTGGGGCAGTCAGGTCGCAAAAGACTCATGTCATTACGGGGAGTCGCGTCGTCCACA…
Glavinuša 102	GVA	Grapevine virus A	6311	92	82	TTGATTACTACATTCCAGACACCTTGAGAGAAATTCTCACAGGTTACGGTATGGAGTTCAGTGTTCATTCTTTCCAGGGACATGCTCATCCTGTTAGTAAAATGATAGAAAACCATATGTTGTATAGGGTAGCCCCGAATTATTTTTCTAGCAATACATTGATAGTTAGTTGCAAGGAGAGTAAAATCAAGCGTCTTCGTCTAAAGAATGCGAACACCAGGAATATGAATTTCACACAGTACAATAGATTGGTGCACGCAAAGGATCATCATAGGTATGAAAATGCGTTCAGAGAGCTCGATGTCGGAAATTTAACAAATCTGATTAATAAGGAAAGCCAGAGTGAATGTATATTCATACATGATGAAGTTCAATACTGGAGTCTAGACGAAATGCAGA…
Glavinuša 102	GVF	Grapevine virus F	4756	95	88	CTCATACATGTGAACACCATGTTGCACATTGTGTTGAAGAAAAACGTCCCAAACTCCCCAGAAAATCTCATGATCGCCAGGTTCCCCATGCTACAACTCATCTGTAGCTTCAATTCCACATATTCTCTGATCAGCTCCTCCGGCCACAGGAAGAATTTGAGCACTTCCACCTCCAGATCCAGTATCTTCTCATCCTGGGATCTATCAAACGCCTCATAGTCGGAATCTGTCCCCACCATGGTGTCGACATATGTCTTGGCCCACACATCCAAATCAGAATAATTTTTCTGTGAATAGACCATCACATTCGGGGGTAGCAGCTCCCTCAACTTTCTTTCTGTCTGACGCATGATCGGGCCGAACTTACACAATACCGCATGTGAGAAGCAGGCAATTGTC…
Glavinuša 102	GRSPaV	Grapevine rupestris stem pitting-associated virus	8750	96	92	ACTTAAGTCGAGCTTTACTACTATTTTCCGATAAACATAACAACAGAACTTGCATTGCAGTAATATTCCTTGAATATAATTGCAACGCAATGGCCCTCTCTTATAGGCCTGCTGTTGAAGAGGTGCTTGCAAAATTCACCTCTGATGAACAATCCAGAGTTTCTGCTACAGCTCTCAAGGCATTGGTAGACATAGAAGAAAGTCAGCACAACTTGTTTTCTTTCGCATTGCCCGATAGAAGCAAAGAAAGGTTGATATCTTCTGGCATTTACTTAAGCCCTTACAGTTTTAGACCTCACTCCCACCCAGTTTGCAAGACTTTAGAAAATCACATTTTGTACAATGTTTTGCCCAGTTATGTCAATAATTCATTTTACTTTGTAGGAATCAAGGATTTTA…
Glavinuša 102	GRLDaV	Grapevine Roditis leaf discoloration-associated virus	7149	91	92	CTGATTTTTGTAAGATTCTTGTAGAATGTTACCTCGTTGCCTTCAATACGCACTCCTCCATACATAGCTCTGATGAAGTTGCATCCGACGATCATCTGGATATTATCCCCAATAATCAAGGGTAGGCTGTAGGTGAATGGGATTCTGAAAGAATTCATTCCTATCATCATCCTTCCATACTTCAGCTTCTTCTTAGTTTTCTGCACAGAATTAACTCCATTAAGCTGAACTTCATAAGGGCTGTCTTCAATAGCTTCTTTAGGAACCGCCCCTTCGTTTACGCAACATGTTGATGCTCCCGTATCAAGAATTGCTCTTACTTTGAAGTTGGGGATGCCTGGTATCTCAAACTCAATATCAAAGTTATAAAGCATGTTCTTGACCAGTCTTTTTCTTTCT…
Glavinuša 102	GBV-1	Grapevine badnavirus 1	7199	96	96	CTCCTTGCCACCTATTGTCCCGGAAAACCACAAGTGCAGCTGTACCCTCGTCTGCTCTATGCAAGATCTGAATTCTGACCTGCATAATTCCCAGGTGGATAAACTGAAATCCACTCCTTCTCAGTACCTCATAACTGTCTGGTTGTATTACCAGCCGGTCTTGCTGCTGCCCATCTACACATAGGATTGCTTCTTCTGATCGGTGACTATAAACTCGATGGTTTATATCATCCCTTCTAGATCTGTACAGGACTTCTGCTGGAACTAGGTTTGCCCGTTCCTGCATAGACTGCTGCAGGCTTTCTTCTGGGTTAACTACCTGCTCCAAGGTTTGATTGAACCGCCTTCCTGTTATCCTGCTTGCTATCCTTCTTGCCGCTTGCCTTGCTACAAACCTTC…
Glavinuša 102	GRVFV	Grapevine rupestris vein feathering virus	1567	97	86	CGGGCTGGTATGGGACGGACTCGATTGGGAGCAGATTCCAAAAGGCGTCGCCGAGAGAGTGGCCGATCGAGAACTCGGTAGCATAGGAGAGAAGCTTCTCATCGATGGTGCCATCGTCGACGCAGACCATAAGCTTAGCGAAGAGGGCGACAGGTGAGCGAATGCAGCCTTCGCACCCGACGTAGTAACCGCAGAACTCACCGTAGCGAGTGCGTTCCTTCTTGAAGCGCAGAGAGAGGAGAGGCTTGACAGCAGGCCAAATTGGGTTGCGAGGGGGCTCGCGCCCGAGGAGAGAGTCATCCCCGGACACCATGCAAGGAGTAGAGCCGACAAGATACTCGAGATGTAGCACCGCCAGATTGTAGTCGGTGTTGTCGTCGTAAGTGCCCGGCTCGCCGG…
Glavinuša 102	GYSVd-1	Grapevine yellow speckle viroid 1	368	NA	99	TCCGAGTGCCTGAGCTGGTCGACGTCCAGCTCCCTCGGGACCACGCTGCTCTGGGCGGAAGAGTCTTCTGACACTTCTAGCCTATTCAGCTTCGCGTCCTTGAGGCCTGGCGTAACGCGGCTCTTGCCACCAGGATGCCTCCGCTAGTCGAGCGGACTTGGTCTCTTTCCGCCCAAAGCCCTTTTTCTTTCAACTGAGCTTGTTCCAACGCGCCCCGCGAGTGCAATCCCCGGAACCCCCGCTAAGAGGTCTCCGGATCTTCTTGCTTGTGGTTCCTGTGGTTTCACCTCGGAAGGCCGCCGCGGACCTGCAAAGAAGAAGATAGGGGCAGAGGGGGAGTGAGCCTCGTCGTCGACGAAGGGGTGCAC
Glavinuša 102	HSVd	Hop stunt viroid	297	NA	99	GGAGCCCCGGGGCAACTCTTCTCAGAATCCAGCGAGAGGCGTGGAGAGAGGGCCGCGGTGCTCTGGAGTAGAGGCTCTGCCTTCGAAACACCATCGATCGTCCCTTCTTCTTTACCTTCTTCTGGCTCTTCCGATGAGACGCGACCGGTGGCATCACCTCTCGGTTCGTCCCAACCTGCTTTTTGTCTATCTGAGCCTCTGCCGCGGATCCTCTCTTGAGCCCCTCTGGGGAATTCTCGAGTTGCCGCATCAGGCAAGCAAAGAAAAAACAAGGCAGGGAGGTACTTACCTGAGAAA
Maraština 016	GFkV	Grapevine fleck virus	1838	84	84	GCTTCTGGTTGTGGGTTGGGTCTTGCTTCTGGTTGTGGGTTGGGGCGACAAGGGTGAGGGGGTTGGCGGAAACGGTGGCGGGTCGATTGAGGAAAGGGAACTGGTTGGACCAGGAGTTCCGGAAGAAGATCTCGAGGTCGAGGGGGTCGGTGGCGGCGAGGAAGGTGCGGGCGAGGAGCTCGCCATCGACACCGGGATAGACGGGCTCAAAGGCGGCTGGGGAGGGGTAAGTCGGGGAGGGTTCAGGCTGAGAGGGGTGGGTAGGGGCGAGCTCGCTTTGAAGGGGAAGGCGGGTTTCGGCGACGAAGGTGGGGTTGACGCGGGGGTGGTCGTCGGAGGCGGACCAGTCGGTGAGGGCAGCAGGGAAGACGCGGTGGGGGAGGGCGGAGGTGGGGTAGG…
Maraština 016	GVA	Grapevine virus A	7333	93	85	CGTCTTCGTGTGACAACCTAGCTTGCTTTATTATTAAGTTATACTTTACTCTTTAGCTAGGATAGACGATCAAGCCTCATCGTCTGAGGTTTCTAATATATATATATGATACTCAGTCTCAACCCATTTGACCCAAGTTCGGTAAACAGGAGTCTCGCCCGTTAGGGCTACTCTTCCCTCTTTCACGAACCGTAATCTGTCGAGTTTATGACCAGAGATACTACTGGATTTGCAATCCTTATTATTGTGCATTATAGCACCACACTTACACACATTCATGCGCCTAGCGCGCCTACGCTTAGCAAACGTGGACCTACCTGTGAGAAACGATGGGTCATCCATCTATATTTCGACAGCCTGCTCCCCGACCGATGACTGGGCGTTGAATACTCCCTTAGC…
Maraština 016	GLRaV-4	Grapevine leafroll-associated virus 4	4678	88	82	GGTTTTCTTTGTATAATCCTACCTCTTCGACTGGAAATTTTTCGAAAGGTAATTAAATGTTGGATTTGTTTTCACAGTTCAATTGGGTATTTCAAATCTGCGCTTTCATACTAGTGATTCTGCTATTCGCAGTGTTGGCTTTGGTAGTTCAAAAGGTTTTCTATAACACTGTTAGAGGACCAGCACCACCAGCATAATTATGGAAGTTGGCATAGATTTTGGCACCACATTCTCCACTTTATGCTTCTCAGCTGGAAGGGGAGTTGAAGGTTGTGTTCCTGAAAGTGACACTATATACATACCAACTGTTGTGGGTATAAGGAATGACGGAACCTACACCATCGGCCTGGGCGCTCTGCTGGAGGAGAATATTCTGGTGTACAGAGATATAAAGAGGTA…
Maraština 016	GLRaV-4 strain 6	Grapevine leafroll-associated virus 6	8767	65	84	GCCTTTCGAAAAATTTCCAGTCGAAGAGGTAGGATTATACAAAGAAAACCACAATCTCTTGAACTGTTCTGGATTGCTTCGTAATGAATTGACTGCACAAAAAGCAGCATATGCATTGTTGGATCTTGAATACTTCAAAGCGAATTGGTCAACCAAGTTCTCAATTACAGTGTTGTTGCTGTACGCTTTGGTAACATCAAAAAATGATCTCCAATTCTCTATCAACACCTTATCTGAGGGCGGCCTCTCTTTGCCCAACTTTACAAACAGCTTCAACGGATCTGGCACTACATGAGTCTTTAGCCCGTCGGAAATTAAAAATTTTCCGCAAAAGTACATCGACGCTGAGTCGAAGAACTTAATATCGAAGTCGAACTTCGTCTCATACACACTGAAATT…
Maraština 016	GRSPaV	Grapevine rupestris stem pitting-associated virus	8634	99	98	CAGAAATTGCATTGCAGTAATATTCTCTGAATATAATTGCAACGTGATGGCTCTTTCTTACAGGCCAGCTGTTGAAGAGGTGCTCGCAAAATTCACCTCTGATGAACAATCCAGGGTTTCAGCTACAGCTCTTAAAGCGTTAGTTGATATAGAGGAAAGTCAGCACAGCTTGTTCTCTTTCGCACTCCCTGATAGGTGCAAGGAAAGGCTGATATCCTCTGGTATCTATTTGAGTCCTTATAGTTTTAGGCCTCATTCGCATCCCGTCTGTAAAACTTTAGAAAATCACATTTTGTACAATGTTTTGCCTAGTTATGTTAATAATTCTTTTTACTTTGTAGGAATTAAGGATTTTAAGCTCCAATTTCTCAAGAGGAGAAACAAAGATCTTAGTTTAAT…
Maraština 016	GYSVd-1	Grapevine yellow speckle viroid 1	368	NA	98	AGAGACCAAGTCCGCTCGACTAGCGGAGGCATCCTGGTGGCAAGAGCCGCGTTACGCCAGGCCTCAAGGACGCGAAGCTGAATAGGCTAGAAGTGTCAGAAGACTCTTCCGCCCAGAGCAGCGTGGTCCCGAGGGAGCTGGACGTCGACCAGCTCAGGCACTCGGAGTGCACCCCTTCGTCGACGACGAGGCTCACTCCCCCTCTGCCCCTATCTTCTTCTTTGCAGGACCGCGGCGGCCTTCCGAGGTGAAACCACAGGAACCACAAGCAAGAAGATCCGGAGACCTCTTAGCGGGGGTTCCGGGGATTGCACTCGCGGGGCGCGTTGGTACAAGCTCAGTTGAAAGAAAAAGGGCTTTGGGCGGAA
Maraština 016	HSVd	Hop stunt viroid	248	NA	99	TCTATCTGAGCCTCTGCCGCGGATCCTCTCTTGAGCCCCTCTGGGGAATTCTCGAGTTGCCGCATCAGGCAAGCAAAGAAAAAACAAGGCAGGGAGGTACTTACCTGAGAAAGGAGCCCCGGGGCAACTCTTCTCAGAATCCAGCGAGAGGCGTGGAGAGAGGGCCGCGGTGCTCTGGAGTAGAGGCTCTGCCTTCGAAACACCATCGATCGTCCCTTCTTCTTTACCTTCTTCTGGCTCTTCCGATG
Maraština 037	GFLV	Grapevine fanleaf virus	7321	91	84	CAAAACAGTAAAAAGAAAAAGAAAATCTTTTTGCGTCCAACAAGGCAAGTGTGTCCAAAGGACAAACAACACACTGTCGCCACTAAAAGCATGAAATTAAACACACTAAAGCAGTAAACAAATTAAAGCAAACTATAACACTAATGCTCTAATATTCAATTGCCTAAAAGAGCATGAAAGGCAAAAGAAACTGGGTTATTTAAACTTGGTTATCCCAGTACCAAGAGTTGGGAAGATCACTTCCTGAGGCATGTGTGATATCGAACTTTCCTCAGAGCCTTAAGATGAGTTTTCAGAAGATTATTATTAAAGAGCTGCGTTTTGGACACGATTTTAGTCGTGACCCCCACGCAGCGTTGGCAGCATTTCAAGCACACCTCACTCACATAAACTCCTGGA…
Maraština 037	GFkV	Grapevine fleck virus	3664	96	91	GGCAAGGAGGGGCGACGTGGTGTCATTGGAAGAAGGACACGCAAGTAAACTAGTAGAAAGGCTCGGTGGATGGGTGGAGGGTGTGGCCGGAGGGGAGAAGGTGGGCCTTGTGGGTGCGGACCATGACGCGAGTGTGCGCGTCGAGGAGGGCAAAAAGGGGGCGGGTGAGGAAGCGAAGCTTGAGCTGGGAGAGGAGAGATCCCCAGTCGGGGACCTCGCCGAGGCGGAGGGCGAGCTTGAGCTGGGGGGAGGCGTGGCGGCAAATGAGGTCGAAGCAGGCTGACTGGTAGATGACCAGTTCAGGGGGGATGAGGGACCAGAGAGCGTCGCCGAGGGACTGACCGACCGAGAACTCAGCGACGTAAGACGCTATTTTCTCGGGCAGGGAGCCGTCCTCGA…
Maraština 037	GLRaV-1	Grapevine leafroll-associated virus 1	4380	84	83	CCGCGAAAAAATCGGATCATCAGCCTTCTTCAACCTTACCAAAACGACGTCGCCATAAGTCTTGCCCTGCGCTTCATGCGTTGTCAGAACGTCCGGCCTTCTTTTCCCCACTGCTACCTCCATCTTCGCAACGACCCTCTGCATGTCCGCTTTTTCGTTCTGAGTCATTGTCAAATACACGTCAGCTTCATACAGTAAAGCATCTTCTGGTGTAGCGATTGGCACTTTCTCGAGTGAGCGCAAAGGTCGCGCATCCCCATTAGGAAAAACCCCATTCGGGTAAAGTTTTTGACCTCGCGGATCAGTCATTGATGACAAGACATAACAAACGTCGGCTGGGCACCTGTACGAAACATCGGTGTATTCGATCTGCTCATTGGTAAACTCCACAGATTCATT…
Maraština 037	GRSPaV	Grapevine rupestris stem pitting-associated virus	8691	98	98	CAAAATTTATTTAACTTTCCATGCCTTATATATTAAATAGGATTTAACATAGAAAGGGAATACTATTAGTACGGTATTCCAGCGAACAGGCTTAACCCAGCCTTGAAATCGGGTGATTATTTGGATAAAGGAGCATTGCTTCCACTATCAGCCTTATTCGTGCGTAACGTTTGCAAAGGGGTTGTTGATAAGCGCCCCAGCCGTTCCACCACTAATTTCTCCAAGATTTGAGCTCCGCTTTCCTTCAGCCATAGTCTGTCTGAGCACTTTGACTTCAAAAGAGGCGATATTAGCGACCATCTCTGCTTTTGTTGGAGCTCTCTTGACACCACCCTTAGGTTCAAGCGCGCTCTCATCTGTGACTCCAAGGAAGAAGTCAAAGGCTGCAAACTTTTCATT…
Maraština 037	GRVFV	Grapevine rupestris vein feathering virus	2272	96	86	CAAAATTCAAGCAAGGGGAAAGCGTTGACTTACGCTCTCTGTTCCCCTTCGAGTTCCCATGTTGCCCAACCATCACCGAGCCCCTTTCTGTCCGGCCCAAATTTTGTCTCGGAGGCGCCCCCTGGCTGGCTTCTGAGCACTTTTCTTCCCCCGTTCTTGGCCCTTCCGATCTCCCTGACCTGCTGCTGCCAGAGGCGCGTATTCTTCTCGGTTCGGGAGACACCAATGCCCCTCACGTCAGCACCCACTTTCTTCCTGAATCGCGTCGTCCTCTTCATTTCGACGTCGCTTCAGCCATTCCTGAGCCCGCCAAGCCCTCAGGAGTTGACCCTCTCGACTTGGCCTCGATCACTCCGGTTTATCCCGGAGAGTCTTTCGAGAATCTTGCAAGACACTTCC…
Maraština 037	HSVd	Hop stunt viroid	297	NA	100	TGCCCCGGGGCTCCTTTCTCAGGTAAGTACCTCCCTGCCTTGTTTTTTCTTTGCTTGCCTGATGCGGCAACTCGAGAATTCCCCAGAGGGGCTCAAGAGAGGATCCGCGGCAGAGGCTCAGATAGACAAAAAGCAGGTTGGGACGAACCGAGAGGTGATGCCACCGGTCGCGTCTCATCGGAAGAGCCAGAAGAAGGTAAAGAAGAAGGGACGATCGATGGTGTTTCGAAGGCAGAGCCTCTACTCCAGAGCACCGCGGCCCTCTCTCCACGCCTCTCGCTGGATTCTGAGAAGAGT
Maraština 037	GYSVd-1	Grapevine yellow speckle viroid 1	331	NA	99	CCAACGCGCCCCGCGAGTGCAATCCCCGGAACCCCCGCTAAGAGGTCTCCGGATCTTCTTGCTTGTGGTTCCTGTGGTTTCACCTCGGAAGGCCGCCGCGGACCTGCAAAGAAGAAGATAGGGGCAGAGGGGGAGTGAGCCTCGTCGTCGACGAAGGGGTGCACTCCGAGTGCCTGAGCTGGTCGACGTCCAGCTCCCTCGGGACCACGCTGCTCTGGGCGGAAGAGTCTTCTGACACTTCTAGCCTATTCAGCTTCGCGTCCTTGAGGCCTGGCGTAACGCGGCTCTTGCCACCAGGATGCCTCCGCTAGTCGAGCGGACTTGGTCTCTT
Mladenka 160	GLRaV-1	Grapevine leafroll-associated virus 1	7440	86	83	GTCTTTCCCCCAAAAACATACACAACCGCGCGAAGGCTAGCCCACAACGACTGCTTAGCCATAGACGACCTGGAATCAAGCCACGACGACATCGCCACAGCATTTTGAGATATAGTATCCCCAACACATTCCGCAAGTTTACCCCCATCAACCCACGTGTGAAAGAACAAGCTAGCAAGCTCTGTAGCTGCTACGGGATCAGACGATACATCACACCCTCTGTCTGCATTGAAGTTCCTGCTCTCAAATGTAACGAGATTGCATTTCAAAGAGTTACGCTTGGGTCGTCCTATCAAAGACCTTACCACATTTTGCAACCGTGGCCTGTCTACTATTCTGTATTTCGGGAAGTTGTCACTTATCGTAGCCGTCTCGACTAACGAATCCAACCCTGACGTT…
Mladenka 160	GLRaV-3	Grapevine leafroll-associated virus 3	18529	70	88	GGCCCGCCTAGGTCCCAATTTACTATTGGATTTTGGCGTTTATTGTACTATTTATATTACTACAATACTACTATCGACTTTACGGACTAATTTTACAAACATCAGAGTGTTAAACCGTGAGGTAGAGTTTAGTCATCTTACCTCGAACTGTGACCTAAACTACAAAAGAGTAGTTATTATTTTACTACTAACAAAATGTTTTTGTTCATTTTAGAGATTGTTTAACCTAATTAAAGGATTACTTTAAATTTCTTATAAATTTCTATTATTCATCTTAACGAGTTTCCTTTTCCCTTTTACATCATCTTAGCTACCTCGCCTCACTTCGCCACATACTTTAACTAAAGCGTAAGTATAGTAGGAGACAAACATTATAATGAGGGTTAGCCCTATGAACAC…
Mladenka 160	GVA	Grapevine virus A	5332	85	79	CCAGGGCAATAATCCTCGAATGTATGTTCGAGATTAATCTGAATAAGGTCGTGGTGATTTGCTCTCAAAGATCCCTTCAGTACCTCCGCTTGTTTCTGATCAAGTTGGGGCGTTTCAAATTCATGGAGAGTCGTGGGATCACAGATGTAGCCGATATGCAGGCGGCACTAGAGGAGGGCCTGCTGAGCGAGGAGGAAGTAGAGGCGCGACTATTTAACGAGGCCTGCACCACCAATGAGATCGTCCCAGAGACGGATGAAGAGGACAAGGTGATCAGCAATGAGGGCGGTCAAAAATTCGCCAAGGTGCGCAAACTGATAGCAGACGGTGTGTTCACTGATCAATTGAGAGGTCGTGAAGCTGCGTTTTACAGCCGGTGCAGCAAAGAATACAAGTACA…
Mladenka 160	GVF	Grapevine virus F	4348	92	83	CCCCTAACTCCACTCATTCGGCTAAGCCGAATATTTTTATTTTTCCTTTCGATCACCGCCCTCGCGGATTCTGAAAGATTGAACACTATTTCAGAGTAAATCCCCAGCACTTTAGACATGGTGTTTTGAGCCACTGGAGTCTCACCTTCGATGGTTACTCTTCCCAGTCTTACGAAATCCAGTCTATCAAGCTTGGTTCCTGAAATAGGTTGCTTATTACACACACTACTATTATGTGCTAGCGCACCACACTTACACACACCTAGACGCCTCCTCCTCCGTCTCTTGGCCATATTACTGTTCCCGGAGAGCGGAAGAGGCCTCGAACTTCAGATTTCAGCTGCTTGTTCACCGACAGAAGCCTGGGCGTCGAACACTTCTTTGGCATGTTCAGTGCGA…
Mladenka 160	GVG	Grapevine virus G	2626	96	82	GCTGAGGAAATGGAGGAGGAGTTCATGGAACCTGAATGTGCTGAGGAAAATAGTAAGACACACTTGGCACTCTCTGAGTTCCGCAATGAACTGTTCCCAACTGAGCTGAAGGCCAAGGAAGATCGTGAAGCACACATACATAACCAGGGTTACAGTAATCAGATTAGGGATGATGTGCCCAATGAAAGAATGGCAGGGCCGTATGGTCCCAGTAGCATTTACCTCCACCACAGGTCTGATGATGACATCACATTCATACTTTCTATCAGAAAGAGGTTGAGGTTTGCTGATTATGAGAAGAATTGCAGGGCGCTTGCCTCAAAGGGGCATCTGGGAGAGCAGATCTTTGATGTCTTCTCTAGGCGCATTGGTTTGGGGCATGTACCACAGGTAGATCCA…
Mladenka 160	GRSPaV	Grapevine rupestris stem pitting-associated virus	4337	95	91	CTCATCGAAAATCACACAGTGACCAGCCTTTAGACCTGCAACTTTTCTAAGGAAGACCTCAAAAGTCACCACATCCCATCCTTCTTTCCTTGACCTGCCTGCTTTGGCAACTTTGCAACTATCATCCATCTCAAGATCATTTTTGATTGAGTTTGCTAGAGCCCGTCTGGGGGAAACAAAAGTCACAAATTTACCCTCGGATCTCTTCATGAAACTCTTGTACAGGAAACTCTTCCCAGCCCCAAATGTGCCAAGCACAACAGTTAGCTCCCTAGGCTTAATGTCCGTAGTTGATATGCCAGAAAGCCAAGGCTTAGCATCACTGAACTTCTCATCACTTATGACACCAGTTAGGCCCCCTAGCAAACACCCTTGCAGCTTTTCAGCTCGCTCAAAGCT…
Mladenka 160	HSVd	Hop stunt viroid	299	NA	100	CTGGGGAATTCTCGAGTTGCCGCATCAGGCAAGCAAAGAAAAAACAAGGCAGGGAGGTACTTACCTGAGAAAGGAGCCCCGGGGCAACTCTTCTCAGAATCCAGCGAGAGGCGTGGAGAGAGGGCCGCGGTGCTCTGGAGTAGAGGCTCTGCCTTCGAAACACCATCGATCGTCCCTTCTTCTTTACCTTCTTCTGGCTCTTCCGATGGAGACGCGACCGGTGGCATCACCTCTCGGTTCGCTCCCAACCTGCTTTTGTTCTATCTGAGCCTCTGCCGCGGATCCTCTCTTGAGCCCCT
Plavac mali 010	GLRaV-3	Grapevine leafroll-associated virus 3	18495	99	99	CGATAAGTTAGCCTCATAAGAGGCCCGCCTAGGTCCCAAACTTTGATTGGATTTTGGCGTTTATTATACTATACTAATATAATATCACTATCGACTTTACGGACTAATTTTACAAATATCAGAGTATTAAACCGTGAGGTAGAGTTTAGTCATCTTACCTCGAAATAAAACCTATTCTACAAAAACGAAAAACGAACAAAAAGACTAGCCTAATTATTTCATTTTTCTTACTTTTCTTTATTTTAAATTTATTGAAGGATTTTTACCCATTACTGGTTGTTAAACCTTCTCCTTTTCTACATATGCCAATTAGAGCATACAAATAGTAACTAATAAACATAGCGATTAACGTTACGCCTATAAATACATCCCACCCGTCACAAACGTCACTTCGCACGA…
Plavac mali 010	GVA	Grapevine virus A	5126	95	84	ACGCAACACACTCACAAGCATAGAGTTGTATCACACACTGACGGCCGCTGCAGCATAACCCTCCGTAACAAAACGGTCGATTGTGAGGCAAGAATGGGCGAAGAGGGGTCCGAGTACGAAGAGGACAAGGCAGAATTGGATGAAGGCATAGACTACCTCCAGAAAAATCAAGGCAGTATGTGTTCTTTGAAAGCGTTTGCAGATCACATGCAACTAAGCATCCCAAGCGTCATAGCTATTGTTAACGGAGCGGCCCCACAAACTCTGAGAGAGATAGAGGACGGAGGTATCAGCCTGGCAACACTCGTAAACCTCTCCAAGGCGTTGGACTTCCCAATTGCTATACATGGTGAAAGAGGGTATGCTGAAACCCCCGGAACCTACAGGCGCCTGCACTTA…
Plavac mali 010	GVB	Grapevine virus B	4185	99	96	TTAGCTGCTACGCTGAGGATGACCACATATCTGCATGGACTGGCCCCAGGAAAGACACTTCATTCTCAAATGCTTTATCAATGAATCCGGATATCAGGATCGTGAAGTACGAGGTGTGCGAACAAAGGGCTAAGAGGCTGGCGAGTAGCTTCCAGGAAGGTTTTACAGGGGTTTGCTTGAACAAGTTCCAGAAGCAGAAGAGCTCTTTCAATCTGGTGAATGGAAAAGAGCTAATAGATGTTCATCTAACTCTAGGTTTTGCTGGGTCTGGAAAGAGTTTCTATCCCCAATGCGTGCTCAAGAACAGCAGTTACTCAAATGCACTCGTGATTGTGCCAAGGAAGGCTCTCTGTAGCGATTGGACCAACAAAGTTCACCCGGATGTGAAAGTGGTGACTT…
Plavac mali 010	GLRaV-4	Grapevine leafroll-associated virus 4	3016	82	79	GCCTTTTTAGCTTGCTCAACTGCCCTCCTCCTTCTCTTTACCGCCTCTTTCAAGAATGTACCGGGCAACTCGACTATGACATCGTTAGATATATCCACTTTGTTGTGCACGATTTTAGAACCAACGATCATCATTGTCGTTTGTGATCTAATGTTAGATAAGACGTACTCATATGTCCTATCATCAAGAGTGTTGCACACATTGGCGGAATAACTAAGGACTCTCCTAACAAAGTCTCTGTCCATCACCAGTTTCAAGTTCACAACTTGATTGTCATCCAGTACTCTCTGAACTATCACTTCTGATTTGTCCTTTAACCAAGCCTGAAAGCACCTGGTACTCTCTCTTTTGTTTGGATTAGTGGACAGAGCTACTTGGAAGTCCATATAGGGTCCATTT…
Plavac mali 010	GLRaV-4 strain 5	Grapevine leafroll-associated virus 5	2002	93	85	TCATCAACTGGTGTTTTTAAGAAAGATAAGTAAATGTTGGATTTGTTTTCACAATTCAACTGGGTCTTTCAAATCTGTGCTTTTGTATTGGTGATACTTTTCTTCGCAGTCCTTGCCTTGGTAATTCAGAAAGTTTTCTACAATACTGTAAACGGGCCAGCTCCACCAGCCTAGAATGGAAGTGGGCATTGATTTCGGAACTACATTCTCAACGCTCTGCTTTTCTGCTGGCAGAGGTGTGGACGGTTGTGTTCCTGAGAGCGACACAGTGTACATACCGACGGTTGTTGGTATAAGAAGGGACGGAACATACACAATAGGCTTGGGAGCCTTGTTGGAAAAGGATGTGCTCGTTTATCGGGATATTAAGAGATATTTTGGCATGAACAAATTCAATGC…
Plavac mali 010	GRSPaV	Grapevine rupestris stem pitting-associated virus	4700	98	97	CGTCCAAAGGGCCTTTTGACCTTGCTAGGAGGAAATCGTGCATATTATGGAAAATTGCATAATCGGCAAAGGCAGCAGTCATAGAACCTTTCTTGAAGTGACATGGCAGTCTCGATTCGAACATTGGATTCACAAATCTTCTGCTTTCTATGTTGTACTTATAAGTCTTACCTTCAAGTAGCCTGAGTATATCACTCTGTTCAGCGCCTAAGATTGCCCGATCTTTTTGTGAATCATATGTGCTCTGACATGGGTCACCGGCAAGTGAAATGAAAGCATCACTGCGTATAACAAGCAAACATAGATCAATATATCCAGGGGGAAATAGCTGGACCTCATCAAAAATCACACAGTGACCAGCCTTCAGACCAGCAACTTTTCTGAGGAAGACCTCAAAAG…
Plavac mali 010	GYSVd-1	Grapevine yellow speckle viroid 1	368	NA	99	CTCCGGATCTTCTTGCTTGTGGTTCCTGTGGTTTCACCTCGGAAGGCCGCCGCGGACCTGCAAAGAAGAAGATAGGGGCAGAGGGGGAGTGAGCCTCGTCGTCGACGAAGGGGTGCACTCCGAGTGCCTGAGCTGGTCGACGTCCAGCTCCCTCGGGACCACGCTGCTCTGGGCGGAAGAGTCTTCTGACACTTCTAGCCTAATCAGCTTCGCGTCCTTGAGGCCTGGCGTAACGCGGCTCTTGCCACCAGGATGCCTCCGCTAGTCGAGCGGACTTGGTCTCTTTCCGCCCAAAGCCCTTTTTCTTTCAACTGAGCTTGTACCAACGCGCCCCGCGAGTGCAATCCCCGGAACCCCCGCTAAGAGGT
Plavac mali 010	GYSVd-2	Grapevine yellow speckle viroid 2	363	NA	100	GCCGGACGACGCCAGGCCAGCTCTTCGGAATGCACCCCTTCGTCGACGACGAGGCTCATTCCCCTCTGGGCCCTTCTTCTTTTCTCTGCAGGTCCGCGGAGGCCTTCCGAGGTGTAACCACAGGAACCACAAGGAAAATGATCCGAGGACCCTTTTTCGCAGGGGTTCCGGGGATTCCACTCGCGGGGCTCGTTGGAACAAGCAAGATCAGAAAGAAAAGGTCCTCGGGCGGAAGAGGCCAAGTCCGCTCGACTAGCGGAGGCATCTTAGGAGACAGGCCCGCGTTTCGCCGGGCCTCAAACCGGCTTCGGAGATAGAAGAAAGTCCGAGGACCTTTTCTAGCGCTCCGGTGCGGTCGAGGGA
Plavac mali 010	HSVd	Hop stunt viroid	297	NA	100	ACCTCTCGGTTCGTCCCAACCTGCTTTTTGTCTATCTGAGCCTCTGCCGCGGATCCTCTCTTGAGCCCCTCTGGGGAATTCTCGAGTTGCCGCATCAGGCAAGCAAAGAAAAAACAAGGCAGGGAGGTACTTACCTGAGAAAGGAGCCCCGGGGCAACTCTTCTCAGAATCCAGCGAGAGGCGTGGAGAGAGGGCCGCGGTGCTCTGGAGTAGAGGCTCTGCCTTCGAAACACCATCGATCGTCCCTTCTTCTTTACCTTCTTCTGGCTCTTCCGATGAGACGCGACCGGTGGCATC
Plavac mali 084	GFLV	Grapevine fanleaf virus	5247	91	84	TTTTACTCCTCTTAAGTCTTTCATCTTTCGGGGTTTCTATACTAACTAAGGATGGCACCTTAGTTTTAGAATCTTCCTCAAGCTGGTAATATGCCTTTTCAGGCCTACATCCAGCTACGAAGACCCTGCTTCCTGGTTCCCCAACAAAGAACCTCGCCTTGCCTTTCTCTCCAGGTTTGCGATCTAAAACATCAGGATATCCTTCAGACGTGTCCATCACTAGGGGATCAAAATACTCTTCCTCCTCGTCCCCATTGATGGCCTGGTCTAAAGAGATATCTTCAAGGAATTCGCCTGGATCATACCACGTGTGAACCATGTCACCTGCCACTTCATCTAACAATTTCTCATCTAGCAAGTGCATTGGTTCAGCAAATTTTTTCATGCCATCCCTGACAG…
Plavac mali 084	GLRaV-3	Grapevine leafroll-associated virus 3	18585	99	99	GTCTCTTGTCCGTAAGATACAGGAGTATAAACTCCCGCATCATAAATGCTCTAGTAGGATTCGAACACGGCATTTTTCAAATTATTTTACCTGAATTTTCCGCCACGTGCCATAAAATTTTGTCTTTTATTTCTCGTGTTTTTGGGTGTTACGTCTTAGTTTTTCCTAAACAAAAACAAAAGTAAATTTTTTCTTTTCAGCTGTTGTTAGTAGTTTCTGTTGTAATTTTCCTTAAAAATAACAAAAAAGATTTCTTCTCCTTTTAGTACGTCGCGTCTTGTCATCTTTAATTTTCCTTGCGTCTGTTTAGGTTTGCGTCAAGTTTTCTTTGCGTCTTCGTGTTTTTAGTTTTAGTTTTTCCTAAGTGTCTTTTAAGAGGGTTAGTTCTCTTTATCGTGT…
Plavac mali 084	GVA	Grapevine virus A	4988	92	81	CTTAATTTCTTTTGGTGCGAAAGACGAGACCCTTATATCCCTCGAATCTCCTTGAGACATAATTGATGTCACCCTCGCCCTGAGCCCACCTCGTGGCAACCTTCTTGTTATTGACATAAAGGTCTGCACTTAATCTGGACGGGTAGAATGACACTATTAGCTCACCTTTTGTGGCCCCCAGATCACTTGGTAAGAAGGCACTGCCTCTTCCCAACCTAGACAGCAGATCGTCTAGTATTTCTGTTACCCCCCTTGGGCTGCTGCTCAAACTTTTTCTGACTCCTAGCTGTAAAGCCTCTCCGATCCCGATTCCGTGCCTCCGGAAGATTCGAAAGATCTCAAATCGTTCCGCCTCGCCACCACCCAGAATATATAGTATGCTATCTATACTCTCGTACC…
Plavac mali 084	GRSPaV	Grapevine rupestris stem pitting-associated virus	5307	99	98	TCTAAACAATTGGAAGAGAATGCTTATGCCGAGAATGAGATGATCGCATTATTCTGCATTCGGCATCACGTAAGGCTGATAGTGATCACACCAGAATATGAAGTTAGTTGGAAATTCGGGGAAGGTGAGTGGCCCCTATGTGGAATTCTTTGCCTTAAATCAAATCACTTCCAACCATGCGCCCCACTGAATGGTTGCATGATCACAGCCATTGCTTCAGCACTTGGAAGGCGTGAAGTGGATGTGTTAAATTATCTGTGTAGACCCAGCACTAATCATATTTTTGAGGAGCTTTGCCAGGGAGGGGGTCTTAACATGATGTATTTAGCTGAAGCTTTTGAGGCCTTTGACATTTGCGCTAAATGTGATATAAATGGAGAGGTTGAAGTGATTAATCCG…
Plavac mali 084	GDefV	Grapevine deformation virus	986	85	86	CTGGGGTTTTCATATTACCGCAACCCAGTTTGTTCTTTAGTCAAGAGTTTAAGAAACTCGTCTTCTTTATCTTTTGCCAATCCGTTAAGAGCGGAAACAAAGCCAAACCGTTAAGAGCGGTACCAAAGCGAAGAGTTTAAGAAACTCACCATTGCTTTTTCTCTCTTTTATTGTGCGTTTTATTTGTTTAGTACTTTACTTAGTTTGATTATAAAGCTTTTGTTTTGTTTCACTTTAGCGTATTTTGCCCGTATGGGCAAATTTTATTTTAGTAATCGGCGTCTTGCCGCTTACTGCCTCGGCGCTGATGGCCGAGGTACTTTTGAACAATGGCTCCAGTGCATGGAGGATCCTTCCTTTAGGAAGGAGGTCGTGGAGAAGGCCAAGCTCCATCGAGCT…
Plavac mali 084	GRLDaV	Grapevine Roditis leaf discoloration-associated virus	7124	92	94	TGGCATCTTCATCCATATCTTCTCTGACAATTCTCCTCCCAAGAAAATTCTTCCTGATTTTGCTGCCAAACGCAAGTATTCATTAAGGAAAGGAATGATATACTTAACGTCTGTACAGGACAGCCTTTCAAGCTCTCTGTAGGCCTCATCCTGAATCACTGTTGAACCCTGTGCTGGATCTTCTAAGGAAAATACCCTTCTCATTTGAGATAGAATATTTTGAGTTCCATCTCTTCCATCACCAATGGCTATTAGAGATTCGTATTCAGCGACGTATGTCATTCTCCATTGTATCCATATCAGTTTTTCCACTTCACCAAGTAAATTCTCCATATACTCCATCTTGTCACGTACATCCGTAAAGCTTTGGGTTGCTACATGATTTTTGGTCACCGATTC…
Plavac mali 084	GYSVd-1	Grapevine yellow speckle viroid 1	367	NA	99	GCTCTTGCCACCTGGCTGCCTCCGCTAGTCGAGCGGACTTGGTCTCTTCCGCCCAAAGCCCTTTTTCTTTCTAATCAGCTTGTTCCAACGCGCCCCGCGAGTGCAATCCCCGGAACCCCCGCTAAGAGGTCTCCGGATCTTCTTGCTTGTGGTTCCTGTGGTTTCACCTCGGAAGGCCGCCGCGGACCTGCAGAGAAGAAGATAGGGGCAGAGGGGGTTTGAGCCTCGTCGTCGACGAAGGGGTGCAAACCGAGTGCCTGAGCTGGTCGACGTCCAGCTCCCTCGGGACCACGCTGCTCTGGGCGGAAGAGTCTTCTGACACTTCTAGCCTATTCAGCTTCGCGTCCTTGAGGCCTGGCGTAACGCG
Plavac mali 084	HSVd	Hop stunt viroid	297	NA	99	AGAAGAAGGTAAAGAAGAAGGGACGATCGATGGTGTTTCGAAGGCAGAGCCTCTACTCCAGAGCACCGCGGCCCTCTCTCCACGCCTCTCGCTGGATTCTGAGAAGAGTTGCCCCGGGGCTCCTTTCTCAGGTAAGTACCTCCCTGCCTTGTTTTTTCTTTGCTTGCCTGATGCGGCAACTCGAGAATTCCCCAGAGGGGCTCAAGAGAGGATCCGCGGCAGAGGCTCAGATAGACAAAAAGCAGGTTGGGACGAACCGAGAGGTGATGCCACCGGTCGCGTCTCATCGGAAGAGCC
Plavac mali 113	GFLV	Grapevine fanleaf virus	3513	88	84	GGGGTTCCCCGGGGCGGGGCCCGGGGCAAGACCTGGTCTAATGCCGAGGCCAAAGAGGCCCGGTACGTCTGCAACTGCTTTCTCAGTTGCAGACTTGTTAAGGTTGAGGTAGTACCTCAACCAACCAAGAAGAGTGGGATAGCGCCCACTTCCTTAAAATCCAAAGGAACCATGCAGGTTCCATCCCAAAAGGTTGTTGGGGTTAATCCCGTCAACCTAAAATCCAAAGGAGCTTCTGTGGCTCCAGCACCTTTGTTAAAGCAAAGGTGTGAAGTGGTTGTTCAATACGGCCCTCCGGCCGATATTGAGCTGGTATACCCGCCCCTTGTGCGGGAGGAGGAGAAATCCTCCGTGAAAAAGGCTCTGCCACCTGCCCAAAAGGTGGAAGTAAGGGTGCCA…
Plavac mali 113	GLRaV-1	Grapevine leafroll-associated virus 1	1912	92	90	AACTATGGTAGATTTTAAAGGAATTGAAAATATAACACTTTCCGTTAGTGGAGAGAGTGCTTATCTTGACAAAGATGTAGCCAAGAAAGTTACACTGGCGTTGTTAAGATTACCGCTAATAGTCGACAACAAGAGTGTATACATCGACAAAAGACTGCGAATGATTTTAATTATCCAGGGAGCGGTTACTTACGGAACGCGATCGGACTTCATCGATAAAGGCTTGACCGAAGTCTTCGTCAGTTACAAGGGAAAGAGTGTAGGGTTAGATTTCATTTCAGTCAGACGTGTAATAGTTGCAATTTGCGAAGGTATCAACGTCACGAATCCCGTACGCCAGTACATGCGTTGGTGGTCAACAGCGACCATACAGCTTATTAAATTAGGTATCGTTAAGCC…
Plavac mali 113	GVA	Grapevine virus A	7019	86	78	CTACCCGCGAGAAACGATGGGTCATCCATCTATATTTCGACAGCCTGCTCACCGATTGAAGACTGGGCGTTGAATACCCCTTTTGCACCCTCCGTTCGAAAGAGACGCGAGTGCATGGCCTGTATCACAGTAGCTTCCTGTAATGTCAGCGCTTTCAAATCTAAGCCCGACGCAAAGTCGAACATAACCTGTGGTTCCTTAAAGCCTGACCTTGTCATCTTAGTTGCCAACTGTGAATATGTGCCCATCTCAGCCATCAATACGAGGAAATCATAGGCGTTTTGTGCGAAAGGTTCGCACATCTGCCTCAATGTAGCACCCTTAACGGGGCCCTCGCTTACTGCCACACTCAATGTGCGCATCCTGCCGACGAGTTCCGATATGACTATCTTCCCCCTC…
Plavac mali 113	GDefV	Grapevine deformation virus	1422	82	79	CGCGTCCAACAAGGCAAGTGTGTCCAAAGGACAAACAACACACTGTCGCCACTAAAAGCATGAAATTAAACACACTAAAGCGGTAAACAAGTTAAAACAAATTACAACACAAAAGCTCTAATATTCAATCACCTAAAAGAGCTTGAATAGTGACTGAAACTGGGTTATTTAAACTTGGTTATCCCAGTACCAAGAATTGGAAGAACTATCTCCTCACGCATCTGTGAGTCTGGACTTTCCTCAAAGTTTTGAGGTGTGCCTTTAAGAGGCTACTCGAAAAAACCTGAGTGCTAACCACAGTTCGGGCAGTAACGCCCAAACATCGCGAGCAGCACTTTAAGCATGCCTCACTCACATAAACGCCCGGAACCTGTTTAGCCATTAGGGCATCAGTGTCTG…
Plavac mali 113	HSVd	Hop stunt viroid	297	NA	100	ACTCTTCTCAGAATCCAGCGAGAGGCGTGGAGAGAGGGCCGCGGTGCTCTGGAGTAGAGGCTCTGCCTTCGAAACACCATCGATCGTCCCTTCTTCTTTACCTTCTTCTGGCTCTTCCGATGAGACGCGACCGGTGGCATCACCTCTCGGTTCGTCCCAACCTGCTTTTTGTCTATCTGAGCCTCTGCCGCGGATCCTCTCTTGAGCCCCTCTGGGGAATTCTCGAGTTGCCGCATCAGGCAAGCAAAGAAAAAACAAGGCAGGGAGGTACTTACCTGAGAAAGGAGCCCCGGGGCA
Plavac mali 219	GFLV	Grapevine fanleaf virus	3753	89	83	AAGGCAAGTGTGTCCAAAGGACAAACAACACACTGTCGCCACTAAAAGCATGAAAGTAAACACACTAAAGTGGAAAACAAGTTAAAACAAATAATAACACAAATGCTCTAGTATTCTATTGCCTAAAAGAGCATGAAAGGCAAAAGAAACTGGGTTATTTAAACTTGGTTATCCCAGTACCAAGAATTGAGAGGATCACTTCCTGAGGCACGTGTGAGTTTGAATTTTCCTCAAAGCCTTGAGATGAGTCTTCAAAAGGCTGTTGCTGAAAAGCTGCGTTTTAGTCACAACTCTAGTCGTAACTCCCACACAGCGTCGGCAGCACTTTAAACATACTTCACTCACATAAACTCCTGGAACCTGACTAGCCATGACAACATCAGTTTCGGAATACATAGC…
Plavac mali 219	GFkV	Grapevine fleck virus	3288	96	90	GGCTGGGGGAAGGTGCGGGAGGGGAGCAGGAGAGGGAGGGGCGAAGGACGGAGAGGAGAGGACGGTCTGGTGGATGGCGACACGGTAGAGGGCAAAGAGGGCGAAGAAGAGGGCGGTGGCTAGGATGACGACGAGGAGGACGAGGATGGCAAGGAGGGGCGACGTGGTGGCATTGAAACGACAACACGCAAGTAAACTAGTAGAAGGGCTCGGTGGATGGGTGGAGGGCGTGGCCTGAGGGGAGGAGGTGAGCCTTGTGGGTGCGGACCATGACGCGGGTGTGGGCGTCAAGGAGGGCGAAGAGTGGGCGGGTAAGGAAGCGGAGCTTGAGCTGGGAGAGGAGAGATCCCCAGTCGGGGACCTCGCCGAGGCGGAGGGCTAGTTTCAGCTGGGGGGAGG…
Plavac mali 219	GLRaV-1	Grapevine leafroll-associated virus 1	6551	87	83	TCGCTCAGGAAGACTTGATTTCCATCCAAAAAGATTTTCGTTTCCCTTTTGTATCTTCTTCTACTTGTTTGTACATTAATAATCTTCCTTCATCCCCCGTCGAATTTCAGAAAGGGTCGCGCTTTATAGCCCCCACACGGAGTAGCAATGGTTTTCTCCGTAAGACCGTAGACTACGCTGTGTGTGCTAAAACGTACGGGCGTACGTTGAAATTTGACGCCGCGCCAGTACAGTCCACACATCATATAATAGTAAAAGCAGTTTATCGTAATTCGTATTATAGGGCGCAGTCGGGAAAATGGGTCACTTTGCGCGCTGGAACGGCATCGGGCACTGTTCGTCTTGTGAACCCGGCGGTAGTGGAGATAGAGTCAGACCACGCCGGTATGCTCAGCGTAT…
Plavac mali 219	GLRaV-3	Grapevine leafroll-associated virus 3	16819	99	99	TTCGTGAGCACTACCAAAGGGTGGTGTTGGTTTAACAATGAGAGGCTGAGGGGAGAAATTTACAGACGTCGTTGCTTCTCATCTTCCTTTTCGATAGGTTTCTTGATGTACCTTGGCTTTAGATCGTTAAAGGCCATTAGGTTTGCAGGCACGAACATACTACACATACCATCACTCAATGAAGAGCGTACCTTTGGGTGGAAGGGCGGAGACGTCTATCTCCCCAATGTCCCAAAAACCGCTATCGTCGCTGGCGATAGGACACGGTTGGGAGGGGAGATCTTGGCCTCCGTCGCCAATGCCCTTAATCAAGAGGAGGTCTATTCATCGGTCGTTTCGAGTATCACCAATAGACTGGTATTAAGGGACCAATCGGCATTGCTTTCCCATTTGGACACG…
Plavac mali 219	GVA	Grapevine virus A	2894	83	75	ATCCCCTAACAGCACGAGAGTTCGAGGCCGGTGCACTGCAATCACTAAATCGATATACCCTGGGGGTAAGAGGCCGATCTCATCTATTACCACATCTTTGCAGCCGTAGTCATCCATGAAGGCCACCTCGAACGTCACCACCTTGTGTTTCTTCGAGATTTTTGCGATCCAGTCATCCTTTAGCACCTTCCTTGGGCTTATTACAAGGGTTTTATCCACGGTACAGTGTTTGAGTATGGTTTGACACCAGTGACTTTTCCCTGACCCGGCAAAACCGAAAGCGGTTAGTACTTCTTTTGGTTCATCAAGACCCTCAGCGTGCATTTTTCCTTTATTGTACTTGCCGAGTAGCACCCCCGTGTTCCCATTGTAGAAGCTTTGAGCCAACCGGTCGGCCTT…
Plavac mali 219	GVF	Grapevine virus F	3857	93	85	ACTCAGCTCGTCCAGTATGTGCTCATAATCCGTCCGGACCTCAAGTACGCCAGGTGCGTACATATCGTCCCCCGCGAAGCATAGTCTGGTTTTATCTGTGACGTTATACCTCATACATGTGAACACCATGTTGCACATTGTATTGAAGAAAAACGTTCCAAACTCACCAGAGAATCTCATTATTGCCAGATTGCCCATACTGCAGCTCATCTGGAGTTTCAGCTCCACGTACTCTCTGATCAGCTCTTCCGGCCATAAGAAGAATTTGAGCACTTCCACCTCTAGGTCAAGTATTTTCTCATCTTGGGACCTATCAAAAGCCTCATAGTCCGAATCAGTCCCCACCATGGTATCGACATATGTTTTTGCCCACACATCCAAATCAGAATAATTCTTCTG…
Plavac mali 219	GRSPaV	Grapevine rupestris stem pitting-associated virus	8687	98	98	CACCAAATCTTCTTTTACTTTCCACACCTTATATATTAAATAGGATTTAGCATGGAAAGGGAATACTATTAGTACGGTATTCCAGCGAACAGGCTTAACCCAGCCTTGAAATCGGGGAATTATTGGACTGCGGAATTGTCGCTGACTTCATCCCCCTCATTCATGTGTAACATTTGAAAAGGGGTTGTTGATGAGTGCACCAGCCGTTCCACCACTAATCTCTCCAAGGTTGGAACTCCGCTTGCCTTCAGCCATAGCTTGTCTGAGCACTTGAACCTCAAAAGAGGCGATATTAGCAACCATCTCAGCTTTAGTTGGAGCTCTTTTAATTCCACCCTTTGGTTCAAGCGCACTCTCATCTGTGACTCCCAAGAAAAAATCAAAGGCTGCAAACTTTTC…
Plavac mali 219	GDefV	Grapevine deformation virus	3711	86	80	TGCAAAACAGTAAAAAGAAAAGAAAAATCTTTTTGTGTCCGACAAGGCAAGTGTGTCCAAAGGACAAACAACACACTATCGCCACTAAAAGCATGAAAATAAACACACTAAAGCGGTAAACAAGTTAAAGCAAATTACAACACAAGAGCTCTGGTATTCAACCACCTAAAAGAGCTTGAATAGTGATTGAAACTGGGTTATTTAAACTTGGTTATCCCAGTACCAAGAATTGGAAGAATTACCTCCTCTGACATTTGTGGGCCTGAACTCTCCTCAAAGTTTTAAGATGTGTTTTTAAAAGGCTGTTCGCAAAGACCTGAGTACTAGTCACGGTCCGGGCAGTAACACCTAAACATCGTGAGCAGCACTTTAGGCACGCCTCGCTTACATACACGCCTG…
Plavac mali 219	GRLDaV	Grapevine Roditis leaf discoloration-associated virus	6476	95	90	CCTTCCGAAAAAGGATTTATGTAATGAATCCGTTGTAGGGGATAATCAAAAGTAGCATCAGCATTAGGAGTGTAAGATGGATAGAAAACGTTATCCTCTTCAGAAGAAAACTCCTCAAATCTGATTGTAGCAGTCGCCTGGGGTTCATCATCCCATTGTGGTTGATCATCCCATCCCGAAGGGTGAATTGCTTGCAGAGGAATAGTTGCAGTTGGCGGTGCGGTATATTGGACATAGTAGTCATATTTTCCACTGGGCTGCCCCAAAGTGTCCCACTGCTGCTCCCTTTGATACTTTTCATACTGCTCCTTGAACTTTGGCCTGAATTCTTCTACTTCTGTGTAGCCTGAAAGGCGGAACATGGCTACCACATGGTGTTGAGTTGAGGCCAACTCTGCT…
Plavac mali 219	GYSVd-1	Grapevine yellow speckle viroid 1	366	NA	99	CTTGTTCCAACGCGCCCCGCGAGTGCAATCCCCGGAACCCCCGCTAAGAGGTCTCCGGATCTTCTTGCTTGTGGTTCCTGTGGTTTCACCTCGGAAGGCCGCCGCGGACCTGCAAAGAAGAAGATAGGGGCAGAGGGGGAGTGAGCCTCGTCGTCGACGAAGGGGTGCACTCCGAGTGCCTGAGCTGGTCGACGTCCAGCTCCCTCGGGACCTGCTGCTCTGGGCGGAAGAGTCTTCTGACACTTCTAGCCTATTCAGCTTCGCGTCCTTGAGGCCTGGCGTAACGCGGCTCTTGCTACCTGGATGCCTCCGCTAGTCGAGCGGACTTGGTCTCTTCCGCCCAAAGCCCTTTTTCTTTCAACTGAG
Plavac mali 219	HSVd	Hop stunt viroid	297	NA	100	CTGGGGAATTCTCGAGTTGCCGCATCAGGCAAGCAAAGAAAAAACAAGGCAGGGAGGTACTTACCTGAGAAAGGAGCCCCGGGGCAACTCTTCTCAGAATCCAGCGAGAGGCGTGGAGAGAGGGCCGCGGTGCTCTGGAGTAGAGGCTCTGCCTTCGAAACACCATCGATCGTCCCTTCTTCTTTACCTTCTTCTGGCTCTTCCGATGAGACGCGACCGGTGGCATCACCTCTCGGTTCGTCCCAACCTGCTTTTTGTCTATCTGAGCCTCTGCCGCGGATCCTCTCTTGAGCCCCT
Plavac mali 235	GFLV	Grapevine fanleaf virus	5101	93	84	CGCTGGAATGGTGGAAAGTGACTTATCCTTTCCATCAGTAATAGTTACCCCAAGTTTAGCCATCTGAAGTTTCAGGGCATCACCAGTGAAATGAGCCATGACAGATTGTGCTACAGTGAAAACATTATCATCACCATAAGTCACTAACACAACACACCTGTCAAAGCATTCCTTATACATAGGGGGAACTATTTTCTTGAAGCAATACCTCATCAGTAGTTCATTAAATATGGAATTCAATACTACTGTGAGTGCACAACCAGAAGGTATACCTGCTTCAGTGACATATACCTGGTTTCCACAAATAGAGAGACGCCCACTTATCGCCAACAGAAGATTCTTCCGCTGCCTATTGCCAACAGGATCACGGTATCCAGCATTGATCATGTCAGCAATAAC…
Plavac mali 235	GLRaV-1	Grapevine leafroll-associated virus 1	1802	87	90	CGAGAAACCCCTTTCTTCTTCCTGTCTCGACTTAGACCGTATATGCTCGCTTCTGTCAACTTAGTGTCAACCAAAATTAGATGCATTGCTGTACGTATGTCTTTCATAGTGTTCGCATCGCGTAAGTACTTTCCGTACATCTTTCGCATGAACTTGGTGTCAATTTCGGCGACCGTGTTCTCACGAGCGAATCTCAGCTGCCAACCGAATGGCGTCTGTTCCAGTTCCTTCTGCGTCTCCTCTACGAACGTCGAGTACGATAATTCCAACCACCGAGAATTCAGTTTGAGCGCTTCATAGAGTAAATGAACACTATCCGCGTTCGAAACTTCGACGATGTGTGCGCAAAGCTCGGAGAAACTTCCGACATGCCTAGGTATAAGTGACGCCATAGTAGCA…
Plavac mali 235	GLRaV-3	Grapevine leafroll-associated virus 3	2910	99	98	GTGAGATGTATGAACATTCCTTCTCTAACGTAAGCGGGTTTTTCACCTTTTCTTACGTACGCACTTCATCCGGGAACGTGTTTAAGCTTGAGTATGAGGGATACCGTTGCGGCTACCATCATCTTACTATGTGTAGGGCACAGAAGTCACCTGGAACCGAGGTCACGCGTAGGTCATTGGTCCCGACGTTCGTGGGCAAATCGTTGGTGTTTATACCCGTTGTAGCTGGTTCTAGTGTGTCCTTCAAGACGATAGTCCTCGATTCGGATTTTGTCGACAGGATCTATTCCTACGCGCTCAACACCATAGGGACGTTTGAGAATAGAACATTCGAGTACGCCGTTGGGGCAGTCAGGTCGCAAAAGACTCATGTCATTACGGGGAGTCGCGTCGTCCACA…
Plavac mali 235	GVA	Grapevine virus A	3682	85	80	CTCCTCATAATCCACGTTGCTTGCTAGCCGGTTCTCCTCAAAAATTATCACGGCTTCAGGTATATGCTTCTTGACCAGTGATATAATGCTAGCCCTTCTGTAGGTCTGCCCGCTCAGCACCTTCTTTAGGAGCTCACTCTTCGCCGTTCGGAGCAGGGTATCCTTCAGCTTCCGATCCACGCTAATAGCGATTTCCCCTCTTGATCGAGTGAGGGCCACCATGACATCCTCATCCTCCTTTTTCGCCCAATGCTCGCATAACTGTATCATACAGCTTTTGAAGCTTAAGCCCTGGGTCTCGCTAACTGTGTACCACCCCGCACCATTTGCCTCCTTCATGGCCCTGGTGGCACAGATGACAGGTTCATCCTTTGCCCTTTTGCTCCGGTAGGTTACCCT…
Plavac mali 235	GLRaV-4	Grapevine leafroll-associated virus 4	2753	88	95	CCCCTATTTTAGTTCTACCATTCACCCAAACGGGTTATATCCTCAGAGAGGAAGCGGTACAGGCATGATCAGGATCACAGATGCCTGACATGGTTTCAGATAGAGAGAAGGTTAACCACCTTCTCAAAATCTGTTTTTCCCGAAATAGACGCAAACGCGTCAAATATTTCGAGAAGCGCTGTGTTACTGGTGTCCATGTTATCACCGTAAAATGCGCTTATTTCTCCTGAGTTTTCAAAAACTACGAAAGAGTCTTTGAAATCCCACAACTCCTCGGAATCACCTTTTCTGGTGAAACCTACGGCCAACACCTTTGTTAGCCCCTCGAGACAGTTACAAACACTGCTCAAGAAAGTTGTCAAAGCGGGTACCGTTAAACAACAGTAATCGCTTGCAGGA…
Plavac mali 235	GLRaV-4 strain 6	Grapevine leafroll-associated virus 6	3814	93	79	GGTTTGATCGAAGGTGCTTTAGGCTCTGGAGGTTCTCGACCGCCTAGAAGCCACCTTGAAGCAATTCAAGGGTTGTTGGATGATATAATACCGGGTGTGGGGTCTTTGTGTTTCATTCACTGTGAAGAGGGGTTTCAAACCTCCGATTTCATAACGAATATCTCTGATTTCACATTCTCGGACAACGACATAACAATCAAAGCACCTGTGTTCTATAAAAATATACCTCGTGTGAGGTCCCATGTCATGACAAAGAGACAAAACACTCTGAAATCCAATATTCTCGCTTACGAGAAGAGAAATTTCTGTGGAGAATCGAAATGTTGGCATCCCGATGTGACGGAAGAAGTTTCTCTCATCGTAGACAACTTTTTTAATAGCTATACTGACGCGGCAAAG…
Plavac mali 235	GDefV	Grapevine deformation virus	830	86	80	TAGGACTATCAAAATCAGAAAAATAACTAGCCAGTCCATTTCTCTGGTTTGGTCCTAACAAATTAGCATAGAGCGCAAGAACACTCTGAAATCCAGAACCAAAACTTTCTGCACAAATACATGCCACAGCCCATGCACCAATATAAGGCCTAGCGTCACGTATGACTAAGGTCTTCTTCCCAGATTGAGCTAAATGGCACAGGTCTTTGACCAAGCCTGGCTTTCTCAGTGCCCGAATACTACCTTTGGATGGTAAACGCCCAATCCCATCTCCACAAGGCAGATCTAGCTTAAAAGCATTTTTGTCACCAGGCAAAAGGGAGCTAAGTGAAAGAATTATTTCATCCTCAGTGGCTATATACCTAGCTCCAGAGATGGACAAACCAGGGCAAATGTCAT…
Plavac mali 235	GBV-1	Grapevine badnavirus 1	7414	97	96	GTTCGACTCATTTGAGCTTAGCCTTCTCCTCCTCGAGGATTCTCAAAGGATCTTTGAAAACCCTGAGCTGTCCCCTTTTCTCCCTGGGTGGTTTTGATTCTCCCAGGCTCAGATTGTTAAGCTTCTCTACTAACTCTTCAGGTAATGCTGATGATGAAGAGCTGCCTTCCTTGCTCTGAATCTGTCTGAGGCTTTCCCTGATTACCTTCAAATCGTCCTTGATATCTCGCAGAGATTCAGAAATCCCTACAAGTATCTGCAGCTGGGTGTTGTTTTGCTTTATCTGAGCAGTTGGTGCAGATATTCCTCCTTTGTAGTCCGATGGTTTTACAAAACCAAGGGCTGGTGATTCAATGGACTCGGTTGCTTTGATAGCTTCCTTATAAGTAACTGTCCCTT…
Plavac mali 235	GYSVd-1	Grapevine yellow speckle viroid 1	368	NA	98	GTCTTCTGACTTTTCTAGCCTATTCAGCTTCGCGTCCTTGAGGCCTGGCGTAACGCGGCTCTTGCCACCAGGAAGCCTCCGCTAGTCGAGCGGACTTGGTCTCTATCCGCCCAAAGCCCTTTTTCTTTCAACTGAGCTTGTACCAACGCGCCCCGCGAGTGCAATCCCCGGAACCCCCGCTAAGAGGTCTCCGGATCTTCTTGCTTGTGGTTCCTGTGGTTTCACCTCGGAAGGCCGCCGCGGACCTGCAAAGAAGAAGATAGGGGCAGAGGGGGAATGAGCCTCGTCGTCGACGAAGGGGTGCATTCCGAGTGCCTGAGCTGGTCGACGTCCAGCTCCCTCGGGACCACGCTGCTCTGGGCGGAAGA
Plavac mali 235	HSVd	Hop stunt viroid	297	NA	100	AGGGGCTCAAGAGAGGATCCGCGGCAGAGGCTCAGATAGACAAAAAGCAGGTTGGGACGAACCGAGAGGTGATGCCACCGGTCGCGTCTCATCGGAAGAGCCAGAAGAAGGTAAAGAAGAAGGGACGATCGATGGTGTTTCGAAGGCAGAGCCTCTACTCCAGAGCACCGCGGCCCTCTCTCCACGCCTCTCGCTGGATTCTGAGAAGAGTTGCCCCGGGGCTCCTTTCTCAGGTAAGTACCTCCCTGCCTTGTTTTTTCTTTGCTTGCCTGATGCGGCAACTCGAGAATTCCCCAG
Plavac mali 275	GFLV	Grapevine fanleaf virus	6368	90	82	GCAGGAAGGTGAGAGCCGCGCGAGCTCTTGCTAAGTTTGAGGCAATCGCTCAAAATGAGCGGTTGGACCAGCTAAACGCTGGGTTTCAAGTGGTGCTTCCAGCACCAAAAATGAGCTGCAGCTTAAAGGAAGCTGCTCCTTCTACCACCTCTGTGGTGGTAGTTAAGAAGAGGAAGTTGGTAAAACTTCCTAAAACTCTGCCTGAGCAGGATTTTTCCTGCTTGGAAGACTTTGATTGGGGGGAGAAGTCCCACCCTGTCGAGGTAGACATTGAGGACGATTGGGTCCTCGTGGAAAAACCTGTTCTTAAGAGACAGGCTGCGCAAACTGCGCAGGGCAGGGCAACCGAGGCCCTAATTCGGTTTGCAGCTACCAGTGGCTTTACACTGGGTGCCCACC…
Plavac mali 275	GFkV	Grapevine fleck virus	1307	94	89	AGAAGATCTCCAGCTCCAGCGGGTCGGTGGCGGCAAGGAAGGTGCGGGCGAGGGCCTCACCGTCGACACCCGGGTAGACGGTTTCGAAGGTGGCGGGGGAGTGGTAGGTGGGGGAGGGTTCCGGCTGGGACGGGTGGGTTGGGGCGAGCTCGCTTTGGAGAGGGAGGCGGGTTTCGGCGACGAAGGTGGGGTTGACGCGGGGGTGGTCGTCGGCGGCGGACCAGTCAGTGGCGGAGGCGGGGAAGACGCGGTGAGGGAGGGCGGAGGTGGGGTAAGACTCGGTCTGGTGGATTGGGAAGGACGGTGCGAGGTAGGTGGAGGCGGTTGGGAGGTTGTCGGGGAAGGTGGTGGGCTGCAAGCCATGGAGGTGGGTGAAGCGGGGGGTGCGGGCGAGGGCAG…
Plavac mali 275	GLRaV-1	Grapevine leafroll-associated virus 1	10738	95	92	CTATGGGCTCGTTTGCGGTCATTTGTTTACGATTTGTCGGCAATGACTCGTTATAAGCTTATGGTTAAGTCAGATGCTAAGCCGAAGTTGGATTCGACTCCTTTGCAGCAGTACGTTACAGGGCAAAACATTGTGTACCACGACAGAGCTATAACTGCGATGTTTTCACATATATTTACGCAAGCGGTCGAGAGGTTAAAATATGTGCTGCAATCGAAAGTCATGGCATACCACGGTATGTCAACTGATGACTTCAGTCGCGAGGTTGGTGAAAGATTGGGGGATGTGTCGGGTTATTATGTTTATGAGCTGGATATCTCGAAGTATGATAAGTCTCAGGGCGCGTGCATGAAGGACGTCGAAAGGCGTATTTTAATCGGCCTAGGTGTGTCGGAATCT…
Plavac mali 275	GVA	Grapevine virus A	4482	96	85	CCCAGCTCGCATTACCATTATGTTGTTATTCACTTTTTAGCTGGGATAGACGATTAATCCTCATCGTCTGAGGTTTCTAATATATATATATGATATTCGGTCTCGACCCACTTGATCCAAGTCCGATAAACAGGAGTCTCACCCGTGAGAGTTACTCTTCCCTCTTTAACGAACCGCAATCTATCAAGTTTGTGACCGGATATACTACTGGACTTACAGTCCTTATTATTGTGCATTATAGCACCACACTTACACACATTCATGCGCCTAGCGCGCCTACGCTTAGCAAACGTGGACCTACCCGAGAGAAACGATGGGTCATCCATCTATATTTCGACAGCCTGCTCGCCGACAGATGATTGGGCGTTGAATACCCCCTTTGCGCCTTCAGTCCGAAAG…
Plavac mali 275	GRSPaV	Grapevine rupestris stem pitting-associated virus	5154	98	93	GTGTGGCATTTTGTGTTTGAAATCTAATCACTTCCAGCCCTGTGCGCCGTTAAATGGTTGCATGATCACTGCTATTTCATCAGCACTCGGAAGGCGGGAAGTGGACGTGCTCAATTTTTTATGCAAACCCCGAACGAGCCACATATTTGAAGAGTTATGCCAGGGTGGGGGTTTAAACATGATGTACTTAGCGGAAGCTTTTGAGGCATTTGACATTTGTGCTAAATGCGATATTAATGGGGAGATTGAGGTTATTAATCCAAATGGGCGCATTACGGCTTTATTCGACATAACCAATGAACATATAAGGCATGTCGAGCGGATAGGCAGTGGCCCTCAGAGCATAAAAGTGGATGAATTGAGGAAAGTTAAACGGTCAGCCCTCGACCTCCTCTCGAT…
Plavac mali 275	GYSVd-1	Grapevine yellow speckle viroid 1	368	NA	98	CTTGTTCCAACGCGCCCCGCGAGTGCAATCCCCGGAACCCCCGCTAAGAGGTCTCCGGATCTTCTTGCTTGTGGTTCCTGTGGTTTCACCTCGGAAGGCCGCCGCGGACCTGCAAAGAAGAAGATAGGGGCAGAGGGGGAGTGAGCCTCGTCGTCGACGAAGGGGTGCACTCCGAGTGCCTGAGCTGGTCGACGTCCAGCTCCCTCGGGACCACGCTGCTCTGGGCGGAAGAGTCTTCTGACTTTTCTAGCCTATTCAGCTTCGCGTCCTTGAGGCCTGGCGTAACGCGGCTCTTGCCACCAGGATGCCTCCGCTAGTCGAGCGGACTTGGTCTCTTTCCGCCCAAAGCCCTTTTTCTTTCAACTGAG
Plavac mali 275	HSVd	Hop stunt viroid	297	NA	100	ACTCTTCTCAGAATCCAGCGAGAGGCGTGGAGAGAGGGCCGCGGTGCTCTGGAGTAGAGGCTCTGCCTTCGAAACACCATCGATCGTCCCTTCTTCTTTACCTTCTTCTGGCTCTTCCGATGAGACGCGACCGGTGGCATCACCTCTCGGTTCGTCCCAACCTGCTTTTTGTCTATCTGAGCCTCTGCCGCGGATCCTCTCTTGAGCCCCTCTGGGGAATTCTCGAGTTGCCGCATCAGGCAAGCAAAGAAAAAACAAGGCAGGGAGGTACTTACCTGAGAAAGGAGCCCCGGGGCA
Plavac mali 282	GFLV	Grapevine fanleaf virus	3830	88	81	AAGGCAAGTGTGTCCAAAGGACAAACAACACACTGTCGCCACTAAAAGCATGAAATTAAACACACTAAAGTAGTAAACAAGTTAAAGCAAACTACAACACAAATGCTCTGATATTCATATGCCTAAAAGAGCATGAAAGGCAAATGAAACTGGGTTATTTAAACTTGGTTATCCCAGTACCAAGAATTGGGAGGACTATGCCCTCGAGCATGTATGAGTCTGAATTCTTCTCAGGGTCTTGAGATGAGTCTTTAAAAGACTATTGGCAAAAACCTGTGTACTAGACACAGTCTTAGCTGTAACTCCCAAGCAACGCTTGCAACATTTCAAACATGCTTCACTCACATAAACTCCCTTAACCTGTGGGGCCATCACAGCATCTGCTCCAGAATACATAGC…
Plavac mali 282	GLRaV-1	Grapevine leafroll-associated virus 1	1499	98	90	GATGCCGTGCTAGTTTGTGATGATCTGCTAGTGTTTCATGATGCGATGAATTTGCGCGGATGTGTTAGATTGGCTAAGAGGGCTTTGGTCGGTGAATACATGAAGGATGTGAGGTTGTCTGCGGTGAATTCACCACCTGGAGGAGGTAAGACAACGCGTCTCGTTGATGAGTATTTTGGAAGGAAGAAGCGTGCGAAGATTGCCACAGCGAACACGGGAAGCGCTGCAGACATTAATTCGGCTATTCGAGCCAGAGAAGGGAAGAAGGAGACTGATTTGATAGCGAAGACCGCGAACTCGTGGATTGTTAATTCTAGGCCCCGTCCAAACTCGCATGTTGGGCTTATTGACGAAGTGTATATGCTGCACAAGGGGATGTTTCAGTTAACAGTGGTAGCG…
Plavac mali 282	GLRaV-3	Grapevine leafroll-associated virus 3	3462	99	98	GTGAGATGTATGAACATTCCTTCTCTAACGTAAGCGGGTTTTTCACCTTTTCTTATGTACGCACTTCGTCCGGGAACGTGTTTAAGCTAGAGTATGAGGGATACCGTTGTGGTTACCATCATCTCACTATGTGTAGAGCTCAGAAGTCACCTGGAACTGAGGTTACGTATAGGTCGTTGGTCCCGTCGTTCGTGGGCAAATCGCTGGTGTTCATACCTGTTGTAGCTGGTTCTAGTGTGTCCTTTAAGACAATAGTCCTCGATTCGGACTTTGTCGACAGGATCTATTCCTACGCGCTCAACACTATAGGGACATTCGAGAATAGAACGTTTGAGTATGCCGTTGGGGCGGTCAGGTCGCAAAAGACCCATGTCATTACAGGGAGTCGCGTTGTCCACA…
Plavac mali 282	GVA	Grapevine virus A	4105	91	80	TGATTATAAGTGAACATACGTTACCAGCACCTACGCTCTGCAAAGTACCTGTATTTTCACCGCCATGTCAATATCAGTATCCTCACAGCGTGTGGCAGTTTCCAACCTCTACACGAACGGATCTGAAGAATCAGTTAAAGCTATTAAAGAATTGAAGAGCAAGCGGTTATTGGAGACCGAGACCAGGTTAGATGGATTATTTGATTACTACATCCCGGACACTTTGAGAGAAATACTCTCGGGTTATGGCATGGAGTTTTCTGTCCATTCCTTCCAGGGACACGCTCATCCAGTTAGCAAAATGATAGAGAATCATATGTTATACAGGGTAGCACCCAATTATTTCTCAAATAATACTCTCGTAGTTAGTTGTAAAGAAGGTAAGATAAAGCGTTTAAG…
Plavac mali 282	GRSPaV	Grapevine rupestris stem pitting-associated virus	8621	95	92	CACACAAAAACTTATTTAACTTCCTATGCCTTATTTATTAAATAGGATTTAGCAAAGGAAGGGAATACTATTGGTACGGTATTCCAGCGAACAGGCTTAACCCAGCCTTGAAATCGGGAATTTATTTACGCGATGAAGTGCCAACAATATCATCCACCTCACTCATGTGTGACATTTGCAAAGGGATTGTTGATAAGTGCACCAGCCGTTCCACCACTGATTTCTCCAAGATTGGAACTCCGCTTTCCTTCAGCCATAGTTTGCCTGAGTACTTTGACTTCAAAAGAGGCAATATTAGCAACCATCTCAGCTTTGGTTGGAGCTCTCTTAACGCCACCCCTTGGCTCAAGCGCACTCTCATCTGTGACTCCAAGGAAGAAGTCAAAGGCTGCAAACTTT…
Plavac mali 282	GBV-1	Grapevine badnavirus 1	7305	98	96	GCTGGATCTATAGCAGTTCCTGACTGGACTATCATTGCTGTTGTTCTGTGACGACTTTTGCTAGGTCTTATGACTCCCAGCTTTAATAGTGCCTCAGTGTGTCTTCTGAATGACTCCTTCATTGATGGAGTGAGATGCTTCAGGGGTTTGTCTTCAATGATAAAATCAGGGTTTTTGATATCTAGCTGGCATACTACCCTGTTCTTTTCCCAATGTTGAAGAGGATTCTCCCCTATGTAGCCTGCTTCTTTTAGCTGATTGATTAAGGCTTCAAACCTTTTCAAAAAGCTTTCCCTGCTTTGGCCAATATTGATATAGACTGCTTCTTGAATCTGCCATAGTTCTTCGTCATCAACATCTTCTTGAAGCATTCTTGCAATCTCTGTTGACTGGGACGTA…
Plavac mali 282	GYSVd-1	Grapevine yellow speckle viroid 1	367	NA	99	CCTTGAGGCCTGGCGTAACGCGGCTCTTGCCACCAGGATGCCTCCGCTAGGCGAGCGGACTTGGTCTCTTTCCGCCCAAAGCCCTTTTTCTTTCAACTGAGCTTGTTCCAACGCGCCCCGCGAGTGCAATCCCCGGAACCCCCGCTAAGAGGTCTCCGGATCTTCTTGCTTGTGGTTCCTGTGGTTTCACCTCGGAAGGCCGCCGCGGACCTGCAAAGAAGAAGATAGGGGCAGAGGGGGAGTGAGCCTCGTCGTCGACGAAGGGGTGCACTCCGAGTGCCTGAGCTGGTCGACGTCCAGCTCCCTCGGGACCTGCTGCTCTGGGCGGAAGAGTCTTCTGACACTTCTAGCCTATTCAGCATCGCGT
Plavac mali 282	HSVd	Hop stunt viroid	297	NA	100	TCCCTTCTTCTTTACCTTCTTCTGGCTCTTCCGATGAGACGCGACCGGTGGCATCACCTCTCGGTTCGTCCCAACCTGCTTTTTGTCTATCTGAGCCTCTGCCGCGGATCCTCTCTTGAGCCCCTCTGGGGAATTCTCGAGTTGCCGCATCAGGCAAGCAAAGAAAAAACAAGGCAGGGAGGTACTTACCTGAGAAAGGAGCCCCGGGGCAACTCTTCTCAGAATCCAGCGAGAGGCGTGGAGAGAGGGCCGCGGTGCTCTGGAGTAGAGGCTCTGCCTTCGAAACACCATCGATCG
Plavac mali 313	GLRaV-3	Grapevine leafroll-associated virus 3	17543	99	99	GTTCGTTTTTCGTTTTTGTAGAATAGGTTTTATTTCGAGGTAAGATGACCTAACTTATTGTCGATAAGTTAGCCTCATAAGAGGCCCGCCTAGGTCCCAAACTTTGATTGGATTTTGGCGTTTATTATACTATACTAATATAATATCACTATCGACTTTACGGACTAATTTTACAAATATCAGAGTATTAAACCGTGAGGTAGAGTTTAGTCATCTTACCTCGAAATAAAACCTATTCTACAAAAACGAAAAACGAACAAAAAGACTAGCCTAATTATTTCATTTTTCTTACTTTTCTTTATTTTAAATTTATTGAAGGATTTTTACCCATTACTGGTTGTTAAACCTTCTCCTTTTCTACATATGCCAATTAGAGCATACAAATAGTAACTAATAAAT…
Plavac mali 313	GVA	Grapevine virus A	3264	97	83	AGCACGCTTTTGAGAAAGGTGCTAAAGGGGGAGACATACAGACGTTCAGAAATCGTTGCTATGGCCCGCAAGCACATACCTGAAGTGACGGTGCTATTCGAGGAAAGCCGATTGGCTGAGAACGTGGATTATGAGGCCAGGCTGGCAGGTGACCCCTATCTGAAGTCACTGCTCTCACTCTACGACGAAATTGAAATGGATGAAGTCGAGATCGAGGAACCGGTCGCTCTGGAACCGGTGAAGACGCATCTTGCGCTGAGTGAGAAGAGAAATGAGTTGGCCCCTTTTGAACTGAAGGCCAAGGAGTATAGAGAGCAATACACAGAAGCTGGGAGAACCGAGCAGATTGATGAGGAGGGGTACAGTGGAGAGGAGGCAAATCCAATGACCCACAAGGCC…
Plavac mali 313	GBV-1	Grapevine badnavirus 1	4303	97	96	TTCCGTGACTTCTCTGGTTAAGGTTTTTACACCTTTTTCCAAAGATTTGAGACGCTCTTCTATCTTTTCTATTTTTTCCAAAATACTTTTGAAATTTTTGATGCTCACCCTGCTACACAAACTTACTCTATCATAAAGTACTGCTAGGTTGTTGTGAATATGACTAAGATTAGGTTTTTCACTCTCTGCTAAATCAAGATACTCAAGTTTTATGGTTCGGGAATTATTATACCAATTTTGTATTTCTTGTTCCCACCTTTCAGACATGACTCATATTTCAAACTATTTTCTGATCATAACTCATGCCTTTCATAGACTCAATCAAAGGTATTCCCGATCTCACGGCCTCCTGCCTTATCGGTAGCTGCTTTGATACTTTTGTCTAGGCACTACAACTTA…
Plavac mali 313	GYSVd-1	Grapevine yellow speckle viroid 1	368	NA	98	TTCTTTCAACTGAGCTTGTACCAACGCGCCCCGCGAGTGCAATCCCCGGAACCCCCGCTAAGAGGTCTCCGGATCTTCTTGCTTGTGGTTCCTGTGGTTTCACCTCGGAAGGCCGCCGCGGTCCTGCAAAGAAGAAGATAGGGGCAGAGGGGGAGTGAGCCTCGTCGTCGACGAAGGGGTGCACTCCGAGTGCCTGAGCTGGTCGACGTCCAGCTCCCTCGGGACCACGCTGCTCTGGGCGGAAGAGTCTTCTGACACTTCTAGCCTATTCAGCTTCGCGTCCTTGAGGCCTGGCGTAACGCGGCTCTTGCCACCAGGATGCCTCCGCTAGTCGAGCGGACTTGGTCTCTTTCCGCCCAAAGCCCTTT
Plavac mali 313	HSVd	Hop stunt viroid	298	NA	100	TGGGGAATTCTCGAGTTGCCGCATAAGGCATGCAAAGAAAAAAACTTGGCAGGGAGGTACTTACCTGAGAAAGGAGCCCCGGGGCAACTCTTCTCAGAATCCAGCGAGAGGCGTGGAGAGAGGGCCGCGGTGCTCTGGAGTAGAGGCTCTGCCTTCGAAACACCATCGATCGTCCCTTCTTCTTTACCTTCTTCTGGCTCTTCCGATGAGACGCGACCGGTGGCATCACCTCTCGGTTCGTCCCAACCTGCTTTTTGTCTATCTGAGCCTCTGCCGCGGATCCTCTCTTGAGCCCCTC
Pošip 056	GLRaV-3	Grapevine leafroll-associated virus 3	3277	99	99	GCCATTTGTACTTCTGGAGCTTCAGACAGGTTGGAGCTCAGGGGTGCTTTTGACGTTTCGAAAGAGACCTTTGGTAGGAAGCTGAAGAATAGTCGCTTGCGCGTGTTTTCGAGGGCTATCGTTGAAGATTCAATCAAGGTCATGAAAGCAATGAAGACAGAAGATGGAAAACCCCTACCAATCACTGAAGATTCTGTACATGCGTTCATAATGGGGAACATTTCTAATGTCCACTGTACGAGAGCAGGCCTTCTTGGTGGTTCGAAAGCGGCCGTGGTCTCGGGCGTTTCTAAGGGTTTAGTAGCTCGTGGGGCTGCGACGAAGGCCTTTTCCGGCGTTGCGTCGTTCTTTTCCACGGGTTCACTATTCTACGACCGCGGTTTAACTGAGGACGAGAGG…
Pošip 056	GVA	Grapevine virus A	7072	92	82	CCCATTGATTATAAGTGAACATACGTTACCAGCACCCACGCTCTGCAAAGTACCTGTATTTTCACCGCCATGTCAATATCAGTATCCTCACAACGTGTAGCAGTCTCCAACCTCTACACAAACGGATCTGAGGAGTCAGTTAAAGCCATCAAAGAACTGAAGAGCAAACGGTTATTGGAAACCGAGACCAGGTTAGACGGACTATTCGATTACTACATCCCAGACACCTTGAGAGAGATACTCTCAGGTTATGGTATGGAGTTTTCAGTTCATTCTTTCCAGGGACACGCACACCCAGTTAGTAAAATGATAGAGAATCATATGTTGTACAGAATAGCACCAAACTATTTTTCTAATAATACACTTGTAGTTAGCTGCAAAGAAGGAAAGATAAAGCGT…
Pošip 056	GRSPaV	Grapevine rupestris stem pitting-associated virus	2958	98	97	GAGAAAGTGTTAAAATCATCAATATCATAATCAGCACATGCTTCAATCTGGCAGCCTAGCAATACCTCCTTGGATCCGGAAAATGAGCATTCTGAACTGTGAACCCTTAACCTGCCAGTGGATCTAATTGGGGCCTTGTACGTTATTACAAAAATGGAACCTTCCTCCATCTTCTTAATGTGAAAGTCCCCCTTGAAAACTTCAAAAGACCCCAGGACTTTTGGACCATAATCTGTTTCTATGGATAGGGCACCTTCAAGAACCAAAATTGATTGCTTTTTGCTCCGAGGCATTTCTAAAACTTTAGATAGACCAGGACCTGTTGTTGCAAACACAACCCTGTCACACTGACCTAGCCCTTGTGCTCCTAGGGCCAATCTCAAGTTGTTGATGAGATCC…
Pošip 056	GRVFV	Grapevine rupestris vein feathering virus	797	98	86	CCGATGGAGAATTCAGTGGCGTAGGACAGGAGCTTCTCATCAATGGTACCGTCGTCGACGCAAACCATGAGCTTGGAGAACAGCGCGACCGGGGAGCGAATGCAACCCTCACATCCGACGTAGTAACCGCAGAACTCACCGTAGCGGGTGCGTTCCTTCTTGAAGCGCAGAGAGAGAAGGGGCTTGACAGCGGGCCAAATTGGGTTGCGAGGGGGTTCGCGCCCGAGCAGGGAGTCGTCGCCGGAAACCATACAAGGAGTGGAGCCGACGAGATACTCGAGATGCAGGACGGCCAGGTTGTAATCAGTGTTGTCATCATAAGTACCCGGTTCGCCCGTGAGGCGCATGCAAGTGAGGGGACCGAACTGAGTGCTGACGTTGGTCTTCAGATGAACGTGC…
Pošip 056	GYSVd-1	Grapevine yellow speckle viroid 1	367	NA	99	CGAGTGCCTGAGCTGGTCGACGTCCAGCTCCCTCGGGACCACGCTGCTCTGGGCGGAAGAGTCTTCTGACACTTCTAGCCTATTCAGCTTCGCGTCCTTGAGGCCTGGCGTAACGCGGCTCTTGCCACCTGGCTGCCTCCGCTAGTCGAGCGGACTTGGTCTCTCCCGCCCAAAGCCCTTTTTCTTTCTAATCAGCTTGTTCCAACGCGCCCCGCGAGTGCAATCCCCGGAACCCCCGCTAAGAGGTCTCCGGATCTTCTTGCTTGTGGTTCCTGTGGTTTCACCTCGGAAGGCCGCCGCGGACCTGCAGAGAAGAAGATAGGGGCAGAGGGGGTTTGAGCCTCGTCGTCGACGAAGGGGTGCAAAC
Pošip 084	GFkV	Grapevine fleck virus	1305	88	87	GGGCGGGAGCGGAGGGGGAGGCCTCGGTTCATGACGAGGGGGTGGGGCGGTTGATGGGGGCGGAGCACTCGACAACGCCGCGGATGAGGATGGAGCCGCAGATGGGGGCGGAGGAACCGAGGGCGACGCAGGCGTCATTGCGGTAGAAGCCACAGGTGAGGCGGGGGCAGTCGGTGTAGGTGACGGAGTCCTTGATGGTGGGGTTGAGGCTGGAGAGCTCGGCGGGGAGGAGGATGGGGGCGGAGAAGTGGACGGAGCCCCACGCGATGCGTTGGGCGCCGAAGACGGAGAGGATCTCGGAGCGGGCGGGGGTGACGGAGTCGATGGTCCAGCAGAGGTCGACGGTCTGGGGGTAGGTGGCGGAGGAGGCAGTGGGCTGGATGAAGGCGTCGAGGGAGA…
Pošip 084	GLRaV-3	Grapevine leafroll-associated virus 3	5390	99	99	CACCTGGCGCGCTATAGCTGATGTGTCTCTTGTCCGTAAGATACAGGAGTATAAACTCCCGCATATGCGCTCCGACAAGAGTAGGAAGGGTAACCCAGGACTTAAAGAAAAACGCTCTACTGTACATGTTCCACCGGTCTTAGCCTCACGGTGTGAACAAAACAAGAAAAACACACAAAAAAGAAAAATGGGTCTTTAATACCCACTTCAAGAAGGAGTGCCACCGGTATTAACCTCACGGATGGCACGCCTAAGAGAAGATGACAAACTGGAAGACTGAGATAAGTACGACGACCCTTCGGTATTAACCTCACGAAGAACCGAAGCACAGAAACACTATAGCGTGGCTAACGCGATAAACCCCTCTTTATCGAAAAGGCATAACGAGAAGCTTTCCAC…
Pošip 084	GVT	Grapevine virus T	1745	86	85	ATAGAGTTTTCTGGAGGCAAGCTGGGTCCTCTGTGGGACTCAAAGAATCGGCAATTGCGGAAAGCAAAGTCCCTGGGGTGAAGGTTGGAGAGCAACATTCTCCTGAGGAGGTGGTGGACGTTGAACCTGAGCGCATGTTGGATGCTGTTCACGACAAAGATCAATCTGTGGCTCCAAATAGTGCTGATTGCACATCAGCCAGTATTGATGATTTTAGAATTGACATTGGGAATTCAAGTGAGCTGAAATTTCATTATGGGGTGCTGAAGTTCCCTGATGTTCTGAGGGGGCGCAAAGCGGGCTTTTATGCAAAACCTGGGATCAAATCCTACACTTATAATGGTGGGAACCATGACAGTATGGGGTGGCCCAAAGCCCTTGATGAAATCCTCAAGTTGG…
Pošip 084	GYSVd-1	Grapevine yellow speckle viroid 1	367	NA	98	AAAGGGCTTTGGGCGGAAGAGACCAAGTCCGCTCGACTAGCGGAGGCATCCTGGTGGCAAGAGCCGCGTTACGCCAGGCCTCAAGGACGCGAAGCTGAATAGGCTAGAAGTGTCAGAAGACTCTTCCGCCCAGAGCAGCGTGGTCCCGAGGGAGCTGGACGTCGACCAGCTCAGGCACTCGGAGTGCACCCCTTCGTCGACGACGAGGCTCACTCCCCCTCTGCCCCTATCTTCTTCTTTGCAGGTCCGCGGCGGCCTTCCGAGGTGAAACCACAGGAACCACAAGCAAGAAGATCCGGAGACCTCTTAGCGGGGGTTCCGGGGATTGCACTCGCGGGGCGCGTTGGTACAAGCTCAGATGAAAGAG
Pošip 084	HSVd	Hop stunt viroid	297	NA	100	AGGGGCTCAAGAGAGGATCCGCGGCAGAGGCTCAGATAGAACAAAAGCAGGTTGGGACGAACCGAGAGGTGATGCCACCGGTCGCGTCTCATCGGAAGAGCCAGAAGAAGGTAAAGAAGAAGGGACGATCGATGGTGTTTCGAAGGCAGAGCCTCTACTCCAGAGCACCGCGGCCCTCTCTCCACGCCTCTCGCTGGATTCTGAGAAGAGTTGCCCCGGGGCTCCTTTCTCAGGTAAGTACCTCCCTGCCTTGTTTTTTCTTTGCTTGCCTGATGCGGCAACTCGAGAATTCCCCAG
Pošip 123	GFkV	Grapevine fleck virus	1340	95	92	GGGCCATGGAATCGGAGGGGACGAGGAGGGGGGATTGGGTGGTGTTGAGGGAGGCGAAGGCGAGGTGGCCGCGGGTGGGGTTGGTGGTGGGCACGCCGAAGAAGTCGGCGACGAGGCGGGGAAGGCGGCGGGTCCAGAGGCAGTAGAAGTCGATGTACCGGCGAAGGTGATCTTCTTCTGGGGTGAGGCGGTGGTTGGAGGAGTCAGGGTTGGTGGGGTTGTAGGAGCCTTGGAGGGGGTCGCCGAGGACGATGACGAACTCGACGGTGGGGTCGGCGAGGAGGGCGAGGTCGAGGTACCCGCGGGGGAGCTTGTAGACCTCATCAATGACAAGGACGGAAGCACGCTTCGCGAGGGCGGTTTCCCAGGTGGAGACGCGCCATGAAGATGGGCCTTCAA…
Pošip 123	GLRaV-1	Grapevine leafroll-associated virus 1	18852	92	89	TGCTTTCCATTCCAGATCTGAAATCCACTCTTCTTCTCTTCTCTCTGCTTCCGAGCATTCTTACTCACTTTCCTGCTCAGATACGGCGCGCTGTCTAACGGTTCGCTTGTCTTTCCTCGTCTTTCATCTTCTCTTTCCTTTCTCTCTCGCGTGCTAACGTCACTACCTTCTTACCACCTTCTCACTTCTCCATTTTCGTTTCCTTTCATTCAGGGACGAAGCACACACTTCATATCTTTCTCTTTTCGTCTCTTCTCCTTATCTTTCCTTTCTCTCTAGAGTGCTAATTCCACTCCTTTCTCACCACCTTTTCACTTCTTTCTTTTCTTTTCCTTTCTCTCTGGGACGAAGCTTGTCTTTTGTCTCTTAACTCTTCTACCTTTTCTCTTTTTCTTTCCT…
Pošip 123	GRSPaV	Grapevine rupestris stem pitting-associated virus	8699	98	98	CAACAGAATTTGCATTGCAGTAATATTCCTTGAACATAATTGCAACGCAATGGCCCTCTCTTATAGGCCTGCTGTTGAAGAGGTGCTCGCAAAATTCACCTCCGATGAACAATCCAGGGTTTCTGCTACAGCTCTCAAGGCATTAGTAGACTTAGAGGAAAGTCAGCACAATTTGTTCTCTTTCGCATTGCCCGATAGAAGCAAAGAAAGGCTGATATCTTCTGGCATTTACTTAAGTCCTTACAGTTTCAGACCCCACTCACATCCAGTCTGTAAAACCTTAGAAAATCACATTTTGTACAATGTTTTACCTAGTTATGTTAATAATTCATTTTACTTTGTAGGAATCAAGGATTTTAAGCTGCAGTTCTTGAAAAGGAGAAATAAGGATCTCAGCTT…
Pošip 123	GYSVd-1	Grapevine yellow speckle viroid 1	367	NA	98	TGCACCCCTTCGTCGACGACGAGGCTCATTCCCCCTCTGCCCCTATCTTCTTCTTTGCAGGTCCGCGGCGGCCTTCCGAGGTGAAACCACAGGAACCACAAGCAAGAAGATCCGGAGACCTCTTAGCGGGGGTTCCGGGGATTGCACTCGCGGGGCGCGTTGGAACAAGCTGATTAGAAAGAAAAAGGGCTTTGGGCGGAAGAGACCAAGTCCGCTCGACTAGCGGAGGCAGCCAGGTGGCAAGAGCCGCGTTACGCCAGGCCTCAAGGACGCGAAGCTGAATAGGCTAGAAGTGTCAGAAGACTCTTCCGCCCAGAGCAGCGTGGTCCCGAGGGAGCTGGACGTCGACCAGCTCAGGCACTCGGTT
Pošip 123	HSVd	Hop stunt viroid	297	NA	100	CTGGGGAATTCTCGAGTTGCCGCATCAGGCAAGCAAAGAAAAAACAAGGCAGGGAGGTACTTACCTGAGAAAGGAGCCCCGGGGCAACTCTTCTCAGAATCCAGCGAGAGGCGTGGAGAGAGGGCCGCGGTGCTCTGGAGTAGAGGCTCTGCCTTCGAAACACCATCGATCGTCCCTTCTTCTTTACCTTCTTCTGGCTCTTCCGATGAGACGCGACCGGTGGCATCACCTCTCGGTTCGTCCCAACCTGCTTTTTGTCTATCTGAGCCTCTGCCGCGGATCCTCTCTTGAGCCCCT
Vlaška 150	GFkV	Grapevine fleck virus	930	87	84	GTTCGCAAACGTCGCGGGGGACAAGGCGGGAGCGGAGGGGGATGTCGAAAGAGGAGGGGTTGGGGAGGAGGACGGCGTCGGGGGTGGGCAGGGACACGACGTCGTTTGGGAGCTCGAGCGGGCGGAAACCTCGAGTGATGAGGATGGAGTGGACGGAGAACCATGACTCCAGAACGGTCACGGTGAGGTGGAGATCTCCGGAGGAGATGGAAGAGGTGGTGAGCCATTGGGTGGCGGTGAGGGGTTGGGTGTAGGACGAGGAGGGGTTGCCTTCCAGCACGTAGTGGAGGTGCTGGCCGACGGTGGAATAGCGGTACATGGAGGGGAAGAAGGGGTGGGAGCCGATGGTGGATTCGGCGGGGAGAACTAGAGAGGCGTAGAGCCTCTCGAGGGATGGGC…
Vlaška 150	GLRaV-3	Grapevine leafroll-associated virus 3	2903	94	88	ACGCTAACTTTAACGTCGTACATATCAGAATTGATAAACGCTTGGGGACAAGGTAGAGTCGTTTTTCCTGACTCGGTAATTTCGTTTAACGAGAAGGATATATACGACGAGCGCTACTTGCCGATCACAGAAGCGTTACAGATAAACGCGAGATTGCGTAGGTTGGTGCTGTCGAAAGGGGGATCGATTACACCTCGAGACATGGGGAACATGATAATCTCCATGATTCAACTTTTCGTATTATATTCAACGGTGAAGAATATAGACGTAAAGGATGGTTATAGAGTGGAAACAATCCTTGGCGGTAAACCCGTAGATTTAAGCTATTCTGAGGTTAGGGAGGCGATATTGGGAGGTAAATACGATGGGACACCGTCGAATATAGTGCGTTCCTATATG…
Vlaška 150	GVE	Grapevine virus E	7543	99	98	GATTCCGCCCCCTGGCTTTATCCTAAACATTGAGTTCTTCGTGATCGACAATGTCTCTAGGAGCGAGTTCACAGAGGGTGGCATACGCCAACTTGTACGCAAATATAGGATCAGACAAGCTGTCTGAAGTGAGAGATAGGAAAGCTAGTACAGTCAACAGCATTGAAGCATACGCTAGTGGTCTTTTTGACTACTACGTATCAGATGATGTATACGACTTTTTAGCTTCAAAGGGTTTACCCTTATCTATCAATTGCTTTAGAACCCATAGTCATCCTATTTCAAAAATGATAGAAAACCATTTTATTTTTAATTTAATTGGCAATAATCTAGCTAAAGATAGTACTTTTATTAGTTTTAAGGAGGACAAATTAGTCCTTTTAAAGAATAAGAAGAGTA…
Vlaška 150	GVF	Grapevine virus F	1082	96	90	CCAGCTTTGTGCACACCTGCTGCTTGAGGAATATTTTGATTATATTGCTCGGCCAATCAGGATCGCTTCTTATGTTGTGCCGCTCCAGCAATGCGGCGCTTTTGTTTAGCCTCTTCTTCATGAAATCAGCCTCTGCTTTGTCCAGTGGGGGAAGCGAGTCTATGGAAGTCCAGTGGTACGTCTTCTTTAAGACGTCAAACATTTGCCGACCTATTCCTTTGTGCTTCTCATATTTAGCCCTATTCTTTTCCGGGTCTCTGAAGCGGAGGCGTTTTCGCACAGACAACATGAAGGTAGCCGCATCATTCATTTTGTGATGGAGGTACAGGGCCTTATGTGTGCATGGGTTCTCATTCTGACCTGCGAAACCCATTTCATCAATTTGAGCTGTAAGACCAG…
Vlaška 150	GVG	Grapevine virus G	7439	99	98	CATCCTTTGCTAGTCGTCTCTTATCATTCAACTATGTCTCTGGGTGCAGGAAGTCAACGGAACGCTTATGCTAACGTTATTTCAAATCTGGATGCAGAGTCCAGCTCTAAGCTCAAGCTTCTAAAGGGTGAGGAGGTCTTAAAAATTGAGTCTGATGCTAATAATCTATATGATTATTATGTATCTGATCAAGTTTATGATTTCCTAGTATCAAAAGGTATCCCTCTTTCGAACCAATGCTTTAGAGTGCATTCTCATCCTGCTTCGAAAATAATAGAGAATTATTTTCTTTATAACGTTATTTCTAATCATATAGTTAGTAACACTATTTTTATTAGTTTAAAGGAGTCTAAACTAGTACAGTTAGGTGTTAGGAAAGCTCATATTAAGGATAATGTT…
Vlaška 150	GRSPaV	Grapevine rupestris stem pitting-associated virus	5637	98	98	AGGTGCTCGCAAAATTCACCTCTGATGAACAATCCAGAGTTTCCGCTACAGCCCTTAAAGCTTTAGTAGATATTGAGGAAGGTCAGCATGGTCTGTTCTCTTTTGCACTTTCTGACAGATGCAAGGAACGGCTTATATCCTCTGGTATCTATTTGAGCCCCTATAGCTTTAAACCTCACTCTCACCCAGTTTGTAAAACCCTAGAAAATCACATTTTGTATAATGTCTTGCCTAGTTATGTAAATAATTCATTTTATTTCGTGGGGATAAAAGACTTCAAGCTTCAGTTTCTCAAAAGAAGAAATAAGGATCTTAGTTTAATAGCACTTATCAATAGGTTTGTAACTAGTAAGGACATTAGTCGTTACGGTTCTGAGTTTGTCATAAGTTCAAGCTGCA…
Vlaška 150	HSVd	Hop stunt viroid	297	NA	100	CGATCGATGGTGTTTCGAAGGCAGAGCCTCTACTCCAGAGCACCGCGGCCCTCTCTCCACGCCTCTCGCTGGATTCTGAGAAGAGTTGCCCCGGGGCTCCTTTCTCAGGTAAGTACCTCCCTGCCTTGTTTTTTCTTTGCTTGCCTGATGCGGCAACTCGAGAATTCCCCAGAGGGGCTCAAGAGAGGATCCGCGGCAGAGGCTCAGATAGACAAAAAGCAGGTTGGGACGAACCGAGAGGTGATGCCACCGGTCGCGTCTCATCGGAAGAGCCAGAAGAAGGTAAAGAAGAAGGGA
Vugava 036	GFLV	Grapevine fanleaf virus	5689	94	88	CTGGAGCTGCTGCTATTATCACTTTCGATATAGCAGTAGAGTTTTTACAAGACAAGGCGTTGAAGTTCTGTAAAAAGATATTTGACGTAACAATGGCTCCTTATTTGCAGCATCTTGCCAGTGCCCACTCCATTGTCAAGAAGATTTGGGAAAAGCTGTCTGAGTGGATGGAAAGCCTCAAGAGTAAAGCTAGTTTGGCTCTTGAGGTCATGGCACAACATGCTATATTTGCTTTAGGTGCCATGGTTATAGGTGGAGTAGTAGTGCTTGTTGAGAAAGTGCTTGTGGCCGCCAAGATTATTCCTAATTGTGGAATTATTCTAGGTGCTTTCTTGACTCTTTTCTTTGCCAGTCTGGGTTTGACGGCGCTGGAATGCACTGCGGAGGAAATTTTTAGAA…
Vugava 036	GFkV	Grapevine fleck virus	1693	93	87	ACTCCGGCAGCGAGCCGTCCTCAAGCGCGATGGCGAGTTTGGCAAAGAGGGCGCGGGGGGCGCGGACAGCGCCGGCGGGGCCGACGAAGTAGCCGCAGAAGAGGCCGAAAGGGGAGGTATCAGGCTTAGGCTTGAGGGCAAAGAGGGGGGCGAGGGTAGGCCAGGAGGGGTTCATGGGTGGGACGCGGTCGACGAGGGAATCGTCGCCGGAGACGAGGACTGGGGTGCGGTGGAGGAGGTACTGGGTGTAGAGGATGGCGAGATTGTAATCGGTGTTGTCATCATAGGTGCCGGGCTCGCCGGTGATGCGCATGCAAGTGAGAGGACCAAATTGGCATTCGATGTTGGTCTTCACGTGCACGTGGAGGGAGATGAAGGGCTCAGGGATGGACGCACGGC…
Vugava 036	GLRaV-3	Grapevine leafroll-associated virus 3	15554	99	99	TACGCGCTCAACACTATAGGGACATTCGAGAATAGAACGTTTGAGTATGCCGTTGGGGCGGTCAGGTCGCAAAAGACCCATGTCATTACAGGGAGTCGCGTTGTCCACAGCAAGGTTGATATTTCTCCTGATGATATGTGGGGTTTAGTTGTCGCTGTTATGGCTCAGGCAATTAAGGATAGGGCGAAGAGTATTCGCTCCTATAACTTTATAAAAGCCAGTGAGGGGAGTCTCGCCGGGGTCTTCAAGCTCTTCTTTCAGACCGTAGGCGATTGTTTTTCGAACGCAGTCTCCGTCTATGCTAAGGCAATGGTGCACGATAACTTCAACGTTTTGGAGACGCTTATGTCTATGCCCAGAGCGTTCATCCGTAAAGTACCTGGGTCTGTTGTTGTTACC…
Vugava 036	GRSPaV	Grapevine rupestris stem pitting-associated virus	8725	99	98	CACACACAAATTTTATTTTACTTTCTACGCCTTATATATTAAATAGGATTTAGCATAGAAAGGGAATACTATTAGTACGGTATTCCAGCGAACAGGCTTAACCCAGCCTTGAAATCGGGGAGTTACTAACACTGAGGGCCACCGCCCCCTTTATGCACCTCATTCATGTGTGACATTTGCGAAGGGGTTATTGATAAGAGCACCAGCAGTTCCGCCACTAATTTCTCCAAGATTGGAGCTCCGCTTTCCTTCAGCCATAGTTTGTCTGAGCACCTTGACCTCAAAAGAGGCGATATTAGCGACCATCTCAGCTTTGGTTGGAGCCCTCTTAACGCCACCCTTTGGTTCAAGCGCGCTCTCATCTGTGACTCCAAGGAAGAAGTCAAAGGCTGCAAACTT…
Vugava 036	HSVd	Hop stunt viroid	298	NA	98	ACTCTTCTCAGAATCCAGCGAGAGGCGTGGAGAGAGGGCCGCGGTGCTCTGGAGTAGAGGCTCTGCCTTCGAAACACCATCGATCGTCCCTTCTTCTTTACCTTCTTCTGGCTCTTCCGATGAGACGCGACCGGTGGCATCACCTCTCGGTTCGTCCCAACCTGCTTTTGTTCTATCTGAGCCTCTGCCGCGGATCCTCTCTTGAGCCCCTCTGGGGAATTCTCGAGTTGCCGCATAAGGCATGCAAAGAAAAAAACTTGGCAGGGAGGTACTTACCTGAGAAAGGAGCCCCGGGGCA
Vugava 112	GLRaV-3	Grapevine leafroll-associated virus 3	8688	100	99	TTGGTTAAGACGTCGAAAAATATGTCGGTGTCGGCTTGCCCGTCTCCTAAGTATGTTTCTAGGTAACCAGCACGTTGTATCTCGCTGATCTCGTTGATATCTTTACACATTTGCGAAAAGATGTTGTAAACCCTGAAACTCGATCCTACATCGTTACTTATCATCTCACCTTCCTTATTAAAAACCGCGGAAAACAGTTTATAAGGACTTAGTATAAACGCTGAATTCGTCGAATACTCTTTCATAACGGTGAATCCAGTGTCAGTGTCTCGAAATGACTTTACCACACAATTGTCGAATATGTTGTCGTAGTGTAAGTCATAAGCCATCACTTTCAAACTACCAGTGTTTACACCGGGATCACGACGAACCGTAATTAAAACTGGTCTGAATTCCATC…
Vugava 112	GVA	Grapevine virus A	3365	88	77	CGTCCCCGTCGCTGTGAGCCTCACACTCATCTTCACTGAAGAGATCCGCTATCTTCTTTGGGAGTAGATGCTTCTTTTCCACTATTTCCCTCACCAATTCCTGCTGTGCATCCACATCTATATTCACATCATACAGGTGCTCACTTAACCTGTACCCGAAGCTTGCCTCTATCGCGTAGTTCACTAGGCATAAGGATAGAGTACCCCCACGCTTTGCGATCTTCCATCTGTCCAATATAAGGTTCGGCTCTTTGATGATCCCAAAGGGACTCATTCTCCACCCGCAGAAAAGTGGTTCTTCCGACACATGCACCTTTGCTTTGAGGCTTAGCTGCTCGAGGGTCGCTTCATAGTCCTTCTTTACCATGAGTATACCTGGCGAGTACATGTCATCCCCTG…
Vugava 112	GVT	Grapevine virus T	5987	93	82	CGGAAAAATATATTAAAACGCATGTTTATTTATTGACGATTCCCTTATATAATTATTTAGGTCTTAGGATCGTCAGTTGGATAGCAGCATACTATTAGTACGGTATGCCAGCGAACATTTGCCCTGTCGAAATGGGTGCCATAGATGCAATTGAGTTAACTATGGCAAGAGTTCCAACTAGCAACTCTCAAGCTTCAGAAAATGCTGATCACAAATCAGCAAAAACACCAAAAGCTAAAACTCAAGAATCTCCCCCAAATGGATTGTAGGCTGGGGCACCCATGGCTCCCCCGCTTATTTCCCCCAGGTTTAAAGACCTGTTGCCCTCACTCATCTTCTGCCGAAATACCCTCACCTCCAGAGCGGAGATGTTCGCCTTCAGCTCACTTTGTGTGGGTG…
Vugava 112	GLRaV-4 strain 5	Grapevine leafroll-associated virus 5	3069	69	89	GCTATCCTACCTAAGATTATTTCAAAAAATATAAATTTAAAGCAACCGAACTTTCCGTGCTTTAAAACAAAAACCAAACACAATCTCATCTCACTGAAAAAACAAAACCACAGTCTCGGTTTTCCAGAAGAAACCCCAGGACTCATCTTTGTGTAATTTCACCGTCCCCAGACTTACGTTCATATGTATCTTCCAGAATATGTCTGACCGTAGGCCAAGTTCGAACATCCCCCCATCCGCTACCTTCAGGCGACAACCACTTCCACAACTAACCTCCAGTGACACATCAAAAGTTGTCACCGCAACATACCGGAACTCAACCTCCCTCATTTCCGGACCTCAAGCCAACAGAACACACAAGACAGAGCAAGAGAGAGCTCAGGGTTCAGCTGCAAAGGT…
Vugava 112	GLRaV-4 strain 6	Grapevine leafroll-associated virus 6	2656	89	77	CTCCAAGATAGGGAACCTAAGTTCCCTATATTAGTTCTACCATTCACCCAAACGGGCTATATCCTCAGAGAGGAAGCGGTACAGGCACGACAGGATAACACGTGCCTGACATGGATTTTAGATAGAGAGAAGGTGAACCACCTTCTCAAAATCAGATTCCCCCGATGCTGACCCAAACGAGTCAAAACCTCGAGGAGCGCCGAATTACTGGTATCCATGCATTCACAGTAAAACGCGCTTATTACACTTGAGTTTTCAAAGACAACAAACGAGTCCTTGAAACTCCACAACTCGTCAGTATCACTTCTTCTAGTGAAACCGACCGCTAACACAGTTGTCAGCCCACTCAAACAGCCACAAACGCTGCCCAAGAAAGTTGTGAGAGCGGGTACTGTTAAA…
Vugava 112	GLRaV-4 strain 9	Grapevine leafroll-associated virus 9	5871	86	87	TCTTCCTTCTCGCACAGAAGCTCCGTTTCTTCTGGTCCATCATTCCGTGTACCTCATGTGTACACATGTTTGTCTGACGTATCTGAAGCCGTCAAACATAACATAGTTTCCCCTCCTAAATCTCCACAAAAGCAATTGTCAAATGGGGGGGCGAAAACAACCCAATCCGGAGCAGTTTCCCTGCCAGAAGCGCCCAAAATGTCCGCACCACAGAGATCAAACCCTTCCACCTCTGGGACCAAATCTGCGGTTAAGGCAACAAACAGTGGAACCAACTCAAATTCCGGAAACAAGTCTGTTGGGACCTATGTCCGAAGCTCTGGAGTACAGGCTCCCAAACCTTCTGGTATTGCACCTAAGGTCAATAACAACATTGCACACAACAACTGGGGGGGACTC…
Vugava 112	GRSPaV	Grapevine rupestris stem pitting-associated virus	8753	98	93	CTAGAGGTCGAAAGCTGCACTTAAGTCGAGCTTTACTACTATTTTCGATAAACATAACAACAGAATTTGCATTGCAGTAATATTCCTTGAATATAATTGCAACGTAATGGCTCTCTCTTATAGGCCTGCTGTTGAAGAGGTGCTCGCAAAATTCACCTCCGATGAACAATCCAGGGTTTCTGCTACAGCTCTCAAGGCATTAGTAGATATGGAGGAAAGTCAGCACAATTTGTTCTCTTTCGCTTTGCCCGATAGGAGCAAAGAAAGGCTGATATCTTCTGGTATTTACTTAAGCCCTTACAGTTTTAGACCTCACTCGCACCCAGTCTGCAAGACTTTAGAAAATCACATTCTGTATAATGTTTTGCCTAGTTATGTTAATAATTCATTTTACTTTGT…
Vugava 112	GYSVd-1	Grapevine yellow speckle viroid 1	368	NA	97	GCTCTGCGCGGAAGAGTCTTCTGACTTTTCTAGCCTATTCAGCTTCGCGTCCTTGAGGCCTGGCGTAACGCGGCTCTTGCCACCAGGAAGCCTCCGCTAGTCGAGCGGACTTGGTCTCTATCCGCCCAAAGCCCTTTCTCTTTCGACTGAGCTTGTACCAACGCGCCCCGCGAGTGCAATCCCCGGAACCCCCGCTAAGAGGTCTCCGGATCTTCTTGCTTGTGGTTCCTGTGGTTTCACCTCGGAAGGCCGCCGCGGACCTGCAAAGAAGAAGATAGGGGCAGAGGGGGAATGAGCCTCGTCGTCGACGAAGGGGTGCATTCCGAGTGCCTGAGCTGGTCGACGTCCAGCTCCCTCGGGACCACGCT
Vugava 112	HSVd	Hop stunt viroid	298	NA	99	CTGGGGAATTCTCGAGTTGCCGCATAAGGCATGCAAAGAAAAAAACTTGGCAGGGAGGTACTTACCTGAGAAAGGAGCCCCGGGGCAACTCTTCTCAGAATCCAGCGAGAGGCGTGGAGAGAGGGCCGCGGTGCTCTGGAGTAGAGGCTCTGCCTTCGAAACACCATCGATCGTCCCTTCTTCTTTACCTTCTTCTGGCTCTTCCGATGAGACGCGACCGGTGGCATCACCTCTCGGTTCGTCCCAACCTGCTTTTTGTCTATCTGAGCCTCTGCCGCGGATCCTCTCTTGAGCCCCT
